# Supplementary material for: Macronutrient Proportions and Fat Type Impact Ketogenicity and Shape the Circulating Lipidome in Dogs
Source: Metabolites. 2022 Jun 24;12(7):591. doi: 10.3390/metabo12070591 (PMC9324443; doi:10.3390/metabo12070591)
Supplement: Supplementary file 1 [file metabolites-12-00591-s001.zip]

Archive with 1 entries (1 files):
- metabolites-1761826-supplementary.xlsx
