# Supplementary material for: Macronutrient Proportions and Fat Type Impact Ketogenicity and Shape the Circulating Lipidome in Dogs
Source: Metabolites. 2022 Jun 24;12(7):591. doi: 10.3390/metabo12070591 (PMC9324443; doi:10.3390/metabo12070591)
Supplement: Supplementary file 1 [file metabolites-12-00591-s001.zip › metabolites-1761826-supplementary.xlsx]

## Sheet: metabolite classes
LOG2_alanine	F_LOG2_alanine	S_LOG2_alanine			F_LOG2_alanine				alanylleucine	F_LOG2_alanylleucine	F_LOG2_alanylleucine
LOG2_arginine	F_LOG2_arginine	S_LOG2_arginine			F_LOG2_arginine				glycylisoleucine	F_LOG2_glycylisoleucine	F_LOG2_glycylisoleucine
LOG2_asparagine	F_LOG2_asparagine	S_LOG2_asparagine			F_LOG2_asparagine				glycylleucine	F_LOG2_glycylleucine	F_LOG2_glycylleucine
LOG2_aspartate	F_LOG2_aspartate	S_LOG2_aspartate			F_LOG2_aspartate				glycylvaline	F_LOG2_glycylvaline	F_LOG2_glycylvaline
LOG2_cysteine	F_LOG2_cysteine	S_LOG2_cysteine			F_LOG2_cysteine				isoleucylglycine	F_LOG2_isoleucylglycine	F_LOG2_isoleucylglycine
LOG2_cystine	F_LOG2_cystine	S_LOG2_cystine			F_LOG2_cystine				leucylalanine	F_LOG2_leucylalanine	F_LOG2_leucylalanine
LOG2_glutamate	F_LOG2_glutamate	S_LOG2_glutamate			F_LOG2_glutamate				leucylglycine	F_LOG2_leucylglycine	F_LOG2_leucylglycine
LOG2_glutamine	F_LOG2_glutamine	S_LOG2_glutamine			F_LOG2_glutamine				lysylleucine	F_LOG2_lysylleucine	F_LOG2_lysylleucine
LOG2_glycine	F_LOG2_glycine	S_LOG2_glycine			F_LOG2_glycine				phenylalanylalanine	F_LOG2_phenylalanylalanine	F_LOG2_phenylalanylalanine
LOG2_histidine	F_LOG2_histidine	S_LOG2_histidine			F_LOG2_histidine				phenylalanylglycine	F_LOG2_phenylalanylglycine	F_LOG2_phenylalanylglycine
LOG2_isoleucine	F_LOG2_isoleucine	S_LOG2_isoleucine			F_LOG2_isoleucine				threonylphenylalanine	F_LOG2_threonylphenylalanine	F_LOG2_threonylphenylalanine
LOG2_leucine	F_LOG2_leucine	S_LOG2_leucine			F_LOG2_leucine				tryptophylglycine	F_LOG2_tryptophylglycine	F_LOG2_tryptophylglycine
LOG2_lysine	F_LOG2_lysine	S_LOG2_lysine			F_LOG2_lysine				tyrosylglycine	F_LOG2_tyrosylglycine	F_LOG2_tyrosylglycine
LOG2_methionine	F_LOG2_methionine	S_LOG2_methionine			F_LOG2_methionine				valylglutamine	F_LOG2_valylglutamine	F_LOG2_valylglutamine
LOG2_phenylalanine	F_LOG2_phenylalanine	S_LOG2_phenylalanine			F_LOG2_phenylalanine				valylglycine	F_LOG2_valylglycine	F_LOG2_valylglycine
LOG2_proline	F_LOG2_proline	S_LOG2_proline			F_LOG2_proline				valylleucine	F_LOG2_valylleucine	F_LOG2_valylleucine
LOG2_serine	F_LOG2_serine	S_LOG2_serine			F_LOG2_serine				leucylglutamine*	F_LOG2_leucylglutamine*	F_LOG2_leucylglutamine*
LOG2_taurine	F_LOG2_taurine	S_LOG2_taurine			F_LOG2_taurine
LOG2_threonine	F_LOG2_threonine	S_LOG2_threonine			F_LOG2_threonine
LOG2_tryptophan	F_LOG2_tryptophan	S_LOG2_tryptophan			F_LOG2_tryptophan
LOG2_tyrosine	F_LOG2_tyrosine	S_LOG2_tyrosine			F_LOG2_tyrosine
LOG2_valine	F_LOG2_valine	S_LOG2_valine			F_LOG2_valine
					S_LOG2_alanine
					S_LOG2_arginine
					S_LOG2_asparagine
					S_LOG2_aspartate
					S_LOG2_cysteine
					S_LOG2_cystine
					S_LOG2_glutamate
					S_LOG2_glutamine
					S_LOG2_glycine
					S_LOG2_histidine
					S_LOG2_isoleucine
					S_LOG2_leucine
					S_LOG2_lysine
					S_LOG2_methionine
					S_LOG2_phenylalanine
					S_LOG2_proline
					S_LOG2_serine
					S_LOG2_taurine
					S_LOG2_threonine
					S_LOG2_tryptophan
					S_LOG2_tyrosine
					S_LOG2_valine

## Sheet: Archive
Matrix	Metabolite	Estimate CAN_KK07	Std Error CAN_KK07	Lower 95% CAN_KK07	Upper 95% CAN_KK07	DF CAN_KK07	Estimate Ketona	Std Error Ketona	Lower 95% Ketona	Upper 95% Ketona	DF Ketona	Estimate SDA	Std Error SDA	Lower 95% SDA	Upper 95% SDA	DF SDA	Nparm	DFNum	DFDen	F Ratio	overall mixed model Prob > F	Label	Difference CAN_KK05-Ketona	Prob>|t| CAN_KK05-Ketona	Std Error CAN_KK05-Ketona	Lower 95% CAN_KK05-Ketona	Upper 95% CAN_KK05-Ketona	t Ratio CAN_KK05-Ketona	Difference CAN_KK05-SDA	Prob>|t| CAN_KK05-SDA	Std Error CAN_KK05-SDA	Lower 95% CAN_KK05-SDA	Upper 95% CAN_KK05-SDA	t Ratio CAN_KK05-SDA	Difference Ketona-SDA	Prob>|t| Ketona-SDA	Std Error Ketona-SDA	Lower 95% Ketona-SDA	Upper 95% Ketona-SDA	t Ratio Ketona-SDA
Feces	F_LOG2_1-(1-enyl-oleoyl)-GPE (P-18:1)*	-0.661355	0.152375	-0.963635	-0.359075	100.782	0.491776	0.152375	0.189497	0.794056	100.782	-0.381755	0.152375	-0.684034	-0.079475	100.782	2	2	68	14.4598	5.8519e-06	F_LOG2_1-(1-enyl-oleoyl)-GPE (P-18:1)*	-1.15313	7.03397e-06	0.223708	-0.617105	-1.68916	-5.15462	-0.2796	0.428364	0.223708	0.256426	-0.815626	-1.24984	0.873531	0.000635396	0.223708	1.40956	0.337505	3.90478
Feces	F_LOG2_1-(1-enyl-palmitoyl)-2-arachidonoyl-GPC (P-16:0/20:4)*	-1.98279	0.127049	-2.23492	-1.73066	97.8996	0.486285	0.127049	0.234156	0.738413	97.8996	-1.56303	0.127049	-1.81516	-1.3109	97.8996	2	2	68	126.424	1.23334e-23	F_LOG2_1-(1-enyl-palmitoyl)-2-arachidonoyl-GPC (P-16:0/20:4)*	-2.46908	6.56295e-11	0.166166	-2.07093	-2.86723	-14.8591	-0.419763	0.0364835	0.166166	-0.0216131	-0.817914	-2.52616	2.04931	6.56295e-11	0.166166	2.44746	1.65116	12.3329
Feces	F_LOG2_1-(1-enyl-palmitoyl)-GPE (P-16:0)*	-0.183531	0.131409	-0.444291	0.0772299	98.4855	0.367183	0.131409	0.106422	0.627944	98.4855	-0.683164	0.131409	-0.943924	-0.422403	98.4855	2	2	68	18.4488	3.97441e-07	F_LOG2_1-(1-enyl-palmitoyl)-GPE (P-16:0)*	-0.550714	0.00613846	0.172984	-0.136229	-0.965199	-3.18362	0.499633	0.014188	0.172984	0.914118	0.0851483	2.88833	1.05035	1.90024e-07	0.172984	1.46483	0.635862	6.07195
Feces	F_LOG2_1-(1-enyl-stearoyl)-GPE (P-18:0)*	0.023658	0.109255	-0.193128	0.240444	98.9841	-0.00904533	0.109255	-0.225831	0.207741	98.9841	0.177945	0.109255	-0.0388405	0.394731	98.9841	2	2	68	0.953165	0.390609	F_LOG2_1-(1-enyl-stearoyl)-GPE (P-18:0)*	0.0327033	0.972231	0.14466	0.379323	-0.313917	0.226069	-0.154287	0.537964	0.14466	0.192333	-0.500907	-1.06655	-0.186991	0.404206	0.14466	0.159629	-0.533611	-1.29262
Feces	F_LOG2_1,2-dilinolenoyl-digalactosylglycerol (18:3/18:3)	-0.307518	0.310671	-0.923735	0.3087	101.962	-0.125294	0.310671	-0.741512	0.490923	101.962	-0.236672	0.310671	-0.852889	0.379546	101.962	2	2	68	0.0886396	0.915281	F_LOG2_1,2-dilinolenoyl-digalactosylglycerol (18:3/18:3)	-0.182223	0.908481	0.436342	0.863294	-1.22774	-0.417616	-0.0708461	0.985575	0.436342	0.974671	-1.11636	-0.162364	0.111377	0.96474	0.436342	1.15689	-0.93414	0.255252
Feces	F_LOG2_1,2-dilinolenoyl-galactosylglycerol (18:3/18:3)*	0.43622	0.381106	-0.319767	1.19221	101.283	-0.870237	0.381106	-1.62622	-0.11425	101.283	0.545006	0.381106	-0.210981	1.30099	101.283	2	2	68	4.03079	0.0221657	F_LOG2_1,2-dilinolenoyl-galactosylglycerol (18:3/18:3)*	1.30646	0.0550831	0.554764	2.63572	-0.0228088	2.35498	-0.108786	0.979031	0.554764	1.22048	-1.43805	-0.196095	-1.41524	0.0342953	0.554764	-0.0859777	-2.74451	-2.55107
Feces	F_LOG2_1,2-dilinoleoyl-digalactosylglycerol (18:2/18:2)*	-1.31953	0.139282	-1.59589	-1.04317	99.2026	-1.37725	0.139282	-1.65361	-1.10089	99.2026	1.99109	0.139282	1.71473	2.26744	99.2026	2	2	68	217.49	2.83536e-30	F_LOG2_1,2-dilinoleoyl-digalactosylglycerol (18:2/18:2)*	0.0577193	0.947749	0.184911	0.500783	-0.385344	0.312147	-3.31061	6.56295e-11	0.184911	-2.86755	-3.75368	-17.9039	-3.36833	6.56295e-11	0.184911	-2.92527	-3.8114	-18.216
Feces	F_LOG2_1,2-dilinoleoyl-galactosylglycerol (18:2/18:2)*	-1.46715	0.13459	-1.73411	-1.20019	101.93	-3.07185	0.13459	-3.33882	-2.80489	101.93	1.13765	0.13459	0.870686	1.40461	101.93	2	2	68	244.62	8.70656e-32	F_LOG2_1,2-dilinoleoyl-galactosylglycerol (18:2/18:2)*	1.6047	8.0594e-11	0.192095	2.06498	1.14442	8.35366	-2.6048	6.56295e-11	0.192095	-2.14452	-3.06508	-13.5599	-4.2095	6.56295e-11	0.192095	-3.74922	-4.66978	-21.9136
Feces	F_LOG2_1,2-dilinoleoyl-GPC (18:2/18:2)	-0.629509	0.127006	-0.88158	-0.377437	96.995	-0.375951	0.127006	-0.628023	-0.12388	96.995	1.62766	0.127006	1.37559	1.87973	96.995	2	2	68	112.923	2.45056e-22	F_LOG2_1,2-dilinoleoyl-GPC (18:2/18:2)	-0.253557	0.278505	0.164557	0.140738	-0.647852	-1.54084	-2.25717	6.56295e-11	0.164557	-1.86287	-2.65146	-13.7166	-2.00361	6.56295e-11	0.164557	-1.60931	-2.3979	-12.1757
Feces	F_LOG2_1,2-dilinoleoyl-GPE (18:2/18:2)*	-1.09161	0.19073	-1.47091	-0.712309	83.7959	-1.10146	0.19073	-1.48076	-0.722158	83.7959	0.690184	0.19073	0.310882	1.06949	83.7959	2	2	68	43.6329	6.43766e-13	F_LOG2_1,2-dilinoleoyl-GPE (18:2/18:2)*	0.0098485	0.998904	0.220856	0.53904	-0.519343	0.0445925	-1.78179	1.15095e-10	0.220856	-1.2526	-2.31099	-8.06769	-1.79164	1.0668e-10	0.220856	-1.26245	-2.32083	-8.11228
Feces	F_LOG2_1,2-dipalmitoyl-GPC (16:0/16:0)	-0.647009	0.145364	-0.93569	-0.358328	92.5895	-0.124818	0.145364	-0.413499	0.163864	92.5895	0.111368	0.145364	-0.177313	0.400049	92.5895	2	2	68	9.20134	0.000290656	F_LOG2_1,2-dipalmitoyl-GPC (16:0/16:0)	-0.522191	0.0142707	0.180927	-0.088674	-0.955709	-2.8862	-0.758377	0.000239043	0.180927	-0.324859	-1.19189	-4.19162	-0.236185	0.397103	0.180927	0.197332	-0.669703	-1.30542
Feces	F_LOG2_1-carboxyethylisoleucine	-0.97708	0.173843	-1.32191	-0.632251	101.714	-1.50308	0.173843	-1.84791	-1.15825	101.714	0.181917	0.173843	-0.162912	0.526746	101.714	2	2	68	23.7026	1.54754e-08	F_LOG2_1-carboxyethylisoleucine	0.525997	0.0972816	0.250419	1.12603	-0.0740309	2.10047	-1.159	5.04019e-05	0.250419	-0.558969	-1.75903	-4.62823	-1.68499	1.30947e-08	0.250419	-1.08497	-2.28502	-6.72869
Feces	F_LOG2_1-carboxyethylleucine	-0.823345	0.202215	-1.22446	-0.422233	101.573	-0.935361	0.202215	-1.33647	-0.534249	101.573	0.83133	0.202215	0.430217	1.23244	101.573	2	2	68	25.0825	6.92922e-09	F_LOG2_1-carboxyethylleucine	0.112016	0.915296	0.279342	0.781345	-0.557313	0.401	-1.65467	3.4506e-07	0.279342	-0.985346	-2.324	-5.92348	-1.76669	6.83318e-08	0.279342	-1.09736	-2.43602	-6.32448
Feces	F_LOG2_1-carboxyethylphenylalanine	-3.71584	0.272671	-4.25689	-3.17479	98.7986	-3.68968	0.272671	-4.23073	-3.14863	98.7986	-1.80388	0.272671	-2.34494	-1.26283	98.7986	2	2	68	18.526	3.78051e-07	F_LOG2_1-carboxyethylphenylalanine	-0.0261622	0.997096	0.360239	0.837004	-0.889329	-0.0726246	-1.91196	3.90787e-06	0.360239	-1.04879	-2.77512	-5.30747	-1.88579	5.17104e-06	0.360239	-1.02263	-2.74896	-5.23484
Feces	F_LOG2_1-carboxyethyltyrosine	-2.82065	0.262327	-3.34123	-2.30007	97.9434	-2.63756	0.262327	-3.15814	-2.11697	97.9434	0.184211	0.262327	-0.336371	0.704794	97.9434	2	2	68	48.165	9.35265e-14	F_LOG2_1-carboxyethyltyrosine	-0.183095	0.855209	0.343256	0.639379	-1.00557	-0.533406	-3.00486	6.84436e-11	0.343256	-2.18239	-3.82734	-8.75399	-2.82177	9.17298e-11	0.343256	-1.99929	-3.64424	-8.22059
Feces	F_LOG2_1-carboxyethylvaline	-0.809588	0.205895	-1.21804	-0.401135	100.733	-1.27043	0.205895	-1.67888	-0.861975	100.733	1.0755	0.205895	0.667049	1.48396	100.733	2	2	68	33.7647	6.54877e-11	F_LOG2_1-carboxyethylvaline	0.46084	0.286444	0.302505	1.18567	-0.263989	1.52342	-1.88509	9.96418e-08	0.302505	-1.16026	-2.60992	-6.23161	-2.34593	2.48454e-10	0.302505	-1.6211	-3.07076	-7.75502
Feces	F_LOG2_1-dihomo-linolenylglycerol (20:3)	-0.658806	0.167386	-0.99364	-0.323972	59.8884	-0.492789	0.167386	-0.827623	-0.157955	59.8884	-0.867317	0.167386	-1.20215	-0.532483	59.8884	2	2	68	3.088	0.0520409	F_LOG2_1-dihomo-linolenylglycerol (20:3)	-0.166017	0.517842	0.151029	0.195863	-0.527897	-1.09924	0.208511	0.356666	0.151029	0.570391	-0.153369	1.3806	0.374528	0.0408784	0.151029	0.736408	0.0126485	2.47984
Feces	F_LOG2_1-heptadecenoylglycerol (17:1)*	-0.720841	0.114819	-0.949684	-0.491999	72.851	-0.877635	0.114819	-1.10648	-0.648792	72.851	-0.676119	0.114819	-0.904962	-0.447276	72.851	2	2	68	1.53687	0.222428	F_LOG2_1-heptadecenoylglycerol (17:1)*	0.156794	0.400763	0.120721	0.446053	-0.132465	1.29881	-0.0447225	0.927225	0.120721	0.244536	-0.333981	-0.370461	-0.201516	0.224397	0.120721	0.0877427	-0.490775	-1.66927
Feces	F_LOG2_1-linolenoylglycerol (18:3)	0.686814	0.296708	0.0954963	1.27813	73.1535	-0.0785355	0.296708	-0.669853	0.512782	73.1535	-0.858602	0.296708	-1.44992	-0.267285	73.1535	2	2	68	12.1993	2.96944e-05	F_LOG2_1-linolenoylglycerol (18:3)	0.765349	0.0443534	0.312874	1.51502	0.015674	2.44619	1.54542	1.59065e-05	0.312874	2.29509	0.795741	4.93942	0.780067	0.0395631	0.312874	1.52974	0.0303917	2.49323
Feces	F_LOG2_1-linoleoyl-2-arachidonoyl-GPC (18:2/20:4n6)*	-0.601598	0.20593	-1.01071	-0.192484	90.0163	0.0122592	0.20593	-0.396855	0.421373	90.0163	-0.419164	0.20593	-0.828278	-0.01005	90.0163	2	2	68	3.15806	0.0488066	F_LOG2_1-linoleoyl-2-arachidonoyl-GPC (18:2/20:4n6)*	-0.613858	0.0442682	0.250862	-0.0127675	-1.21495	-2.44699	-0.182434	0.74826	0.250862	0.418656	-0.783524	-0.727228	0.431423	0.205254	0.250862	1.03251	-0.169667	1.71976
Feces	F_LOG2_1-linoleoyl-2-linolenoyl-digalactosylglycerol (18:2/18:3)*	-1.30294	0.131471	-1.56373	-1.04215	101.505	-0.948356	0.131471	-1.20914	-0.687568	101.505	-0.0723391	0.131471	-0.333127	0.188449	101.505	2	2	68	22.1223	3.97801e-08	F_LOG2_1-linoleoyl-2-linolenoyl-digalactosylglycerol (18:2/18:3)*	-0.354582	0.15775	0.190462	0.101782	-0.810947	-1.8617	-1.2306	3.91502e-08	0.190462	-0.774235	-1.68696	-6.46114	-0.876017	5.59799e-05	0.190462	-0.419653	-1.33238	-4.59944
Feces	F_LOG2_1-linoleoyl-2-linolenoyl-galactosylglycerol (18:2/18:3)*	-0.875286	0.195725	-1.26354	-0.487033	101.284	-1.64432	0.195725	-2.03257	-1.25607	101.284	0.268646	0.195725	-0.119607	0.656899	101.284	2	2	68	22.8299	2.59814e-08	F_LOG2_1-linoleoyl-2-linolenoyl-galactosylglycerol (18:2/18:3)*	0.769033	0.0235104	0.284906	1.4517	0.0863705	2.69925	-1.14393	0.000438247	0.284906	-0.46127	-1.82659	-4.01512	-1.91296	1.3887e-08	0.284906	-1.2303	-2.59563	-6.71436
Feces	F_LOG2_1-linoleoyl-2-linolenoyl-GPC (18:2/18:3)*	-1.28372	0.181364	-1.64393	-0.923512	91.9694	-0.600508	0.181364	-0.960715	-0.240301	91.9694	0.496389	0.181364	0.136183	0.856596	91.9694	2	2	68	31.9873	1.61672e-10	F_LOG2_1-linoleoyl-2-linolenoyl-GPC (18:2/18:3)*	-0.683211	0.00922612	0.224552	-0.145163	-1.22126	-3.04255	-1.78011	1.54576e-10	0.224552	-1.24206	-2.31816	-7.92737	-1.0969	1.95202e-05	0.224552	-0.55885	-1.63495	-4.88482
Feces	F_LOG2_1-linoleoylglycerol (18:2)	-0.0475526	0.246512	-0.539046	0.443941	71.3162	-0.118952	0.246512	-0.610446	0.372541	71.3162	0.0416073	0.246512	-0.449886	0.533101	71.3162	2	2	68	0.198605	0.820348	F_LOG2_1-linoleoylglycerol (18:2)	0.0713999	0.95782	0.255276	0.683066	-0.540266	0.279697	-0.0891598	0.935035	0.255276	0.522506	-0.700826	-0.349268	-0.16056	0.804751	0.255276	0.451106	-0.772225	-0.628965
Feces	F_LOG2_1-linoleoyl-GPC (18:2)	-0.340846	0.116807	-0.572533	-0.10916	101.993	-0.405998	0.116807	-0.637685	-0.174312	101.993	0.946556	0.116807	0.71487	1.17824	101.993	2	2	68	42.3939	1.11248e-12	F_LOG2_1-linoleoyl-GPC (18:2)	0.0651519	0.9184	0.165678	0.462133	-0.331829	0.393243	-1.2874	2.37012e-10	0.165678	-0.890422	-1.68438	-7.77049	-1.35255	9.87337e-11	0.165678	-0.955573	-1.74954	-8.16373
Feces	F_LOG2_1-linoleoyl-GPE (18:2)*	-0.248647	0.098189	-0.443448	-0.0538462	100.14	-0.0958712	0.098189	-0.290672	0.0989296	100.14	0.45816	0.098189	0.263359	0.652961	100.14	2	2	68	15.8761	2.19752e-06	F_LOG2_1-linoleoyl-GPE (18:2)*	-0.152776	0.482578	0.131999	0.163507	-0.469059	-1.1574	-0.706807	3.25553e-06	0.131999	-0.390524	-1.02309	-5.35463	-0.554031	0.000234432	0.131999	-0.237749	-0.870314	-4.19723
Feces	F_LOG2_1-linoleoyl-GPG (18:2)*	-0.970434	0.202208	-1.37487	-0.566002	60.3211	-0.463529	0.202208	-0.867962	-0.0590965	60.3211	-0.898781	0.202208	-1.30321	-0.494349	60.3211	2	2	68	4.46478	0.0150706	F_LOG2_1-linoleoyl-GPG (18:2)*	-0.506905	0.0199992	0.183604	-0.0669716	-0.946839	-2.76085	-0.0716529	0.919582	0.183604	0.368281	-0.511587	-0.390257	0.435252	0.0531021	0.183604	0.875186	-0.00468133	2.3706
Feces	F_LOG2_1-methyl-4-imidazoleacetate	-0.0292875	0.244084	-0.516142	0.457567	69.6476	-0.79293	0.244084	-1.27978	-0.306076	69.6476	0.854028	0.244084	0.367174	1.34088	69.6476	2	2	68	22.009	4.26093e-08	F_LOG2_1-methyl-4-imidazoleacetate	0.763643	0.00844507	0.248456	1.35897	0.16832	3.07356	-0.883315	0.00197853	0.248456	-0.287993	-1.47864	-3.55522	-1.64696	1.97209e-08	0.248456	-1.05164	-2.24228	-6.62878
Feces	F_LOG2_1-methyl-5-imidazoleacetate	0.504328	0.268017	-0.0303577	1.03901	68.9496	0.00326416	0.268017	-0.531421	0.53795	68.9496	-0.423528	0.268017	-0.958214	0.111157	68.9496	2	2	68	5.88249	0.00440235	F_LOG2_1-methyl-5-imidazoleacetate	0.501064	0.161226	0.2708	1.14993	-0.147798	1.85031	0.927856	0.00295728	0.2708	1.57672	0.278995	3.42636	0.426793	0.262902	0.2708	1.07565	-0.222069	1.57605
Feces	F_LOG2_1-methyl-5-imidazolelactate	-0.780689	0.160534	-1.09971	-0.461672	88.2273	0.0401708	0.160534	-0.278846	0.359188	88.2273	0.293439	0.160534	-0.0255775	0.612456	88.2273	2	2	68	16.9769	1.04611e-06	F_LOG2_1-methyl-5-imidazolelactate	-0.82086	0.000188809	0.192724	-0.359074	-1.28265	-4.25924	-1.07413	1.38519e-06	0.192724	-0.612343	-1.53591	-5.57339	-0.253269	0.392295	0.192724	0.208517	-0.715055	-1.31415
Feces	F_LOG2_1-methyladenine	-1.35878	0.17897	-1.71377	-1.0038	101.944	-0.544238	0.17897	-0.899226	-0.18925	101.944	0.168569	0.17897	-0.186419	0.523557	101.944	2	2	68	18.5417	3.74245e-07	F_LOG2_1-methyladenine	-0.814546	0.00511744	0.250999	-0.21313	-1.41596	-3.24522	-1.52735	1.80203e-07	0.250999	-0.925937	-2.12877	-6.08511	-0.712807	0.0161869	0.250999	-0.111391	-1.31422	-2.83989
Feces	F_LOG2_1-methyl-beta-carboline-3-carboxylic acid	-0.0805874	0.105118	-0.289664	0.128489	82.9496	0.17527	0.105118	-0.0338068	0.384347	82.9496	-0.622939	0.105118	-0.832016	-0.413862	82.9496	2	2	68	22.7401	2.74168e-08	F_LOG2_1-methyl-beta-carboline-3-carboxylic acid	-0.255857	0.093964	0.120875	0.0337696	-0.545484	-2.11672	0.542351	8.41248e-05	0.120875	0.831978	0.252724	4.48689	0.798209	2.18627e-08	0.120875	1.08784	0.508582	6.60361
Feces	F_LOG2_1-methylguanidine	0.281139	0.133017	0.0160392	0.54624	73.029	-0.311787	0.133017	-0.576887	-0.0466863	73.029	0.255215	0.133017	-0.00988544	0.520315	73.029	2	2	68	11.4423	5.2076e-05	F_LOG2_1-methylguanidine	0.592926	0.000207466	0.140095	0.928608	0.257244	4.2323	0.0259247	0.981304	0.140095	0.361607	-0.309757	0.18505	-0.567001	0.000392879	0.140095	-0.23132	-0.902683	-4.04725
Feces	F_LOG2_1-methylhistamine	-0.651227	0.332252	-1.31171	0.00925838	86.0963	-1.1269	0.332252	-1.78738	-0.466413	86.0963	-0.125773	0.332252	-0.786258	0.534712	86.0963	2	2	68	3.26341	0.0443275	F_LOG2_1-methylhistamine	0.475672	0.449453	0.392027	1.41501	-0.463663	1.21336	-0.525454	0.378038	0.392027	0.41388	-1.46479	-1.34035	-1.00113	0.0340704	0.392027	-0.0617911	-1.94046	-2.55371
Feces	F_LOG2_1-methylhistidine	-1.32169	0.265219	-1.84794	-0.795438	99.0058	0.610329	0.265219	0.0840769	1.13658	99.0058	-2.04684	0.265219	-2.57309	-1.52059	99.0058	2	2	68	30.5798	3.36507e-10	F_LOG2_1-methylhistidine	-1.93202	1.84555e-06	0.35126	-1.09037	-2.77367	-5.50026	0.725151	0.104977	0.35126	1.5668	-0.116499	2.06443	2.65717	4.70491e-10	0.35126	3.49882	1.81552	7.5647
Feces	F_LOG2_1-methylhypoxanthine	0.311896	0.108292	0.096588	0.527205	85.1252	0.0362917	0.108292	-0.179017	0.2516	85.1252	-0.247233	0.108292	-0.462541	-0.0319244	85.1252	2	2	68	9.72756	0.000192576	F_LOG2_1-methylhypoxanthine	0.275605	0.082982	0.126768	0.579353	-0.0281434	2.17409	0.559129	0.000110545	0.126768	0.862877	0.255381	4.41065	0.283525	0.0722506	0.126768	0.587273	-0.0202235	2.23656
Feces	F_LOG2_1-methylnicotinamide	-1.74765	0.467472	-2.67606	-0.819238	92.2218	0.20239	0.467472	-0.72602	1.1308	92.2218	0.397888	0.467472	-0.530522	1.3263	92.2218	2	2	68	8.36653	0.000564293	F_LOG2_1-methylnicotinamide	-1.95004	0.0036016	0.580024	-0.560247	-3.33983	-3.362	-2.14554	0.0012496	0.580024	-0.755745	-3.53533	-3.69905	-0.195498	0.939356	0.580024	1.19429	-1.58529	-0.337052
Feces	F_LOG2_1-methylurate	-0.389331	0.232338	-0.850182	0.0715199	101.825	-0.305708	0.232338	-0.76656	0.155143	101.825	0.232188	0.232338	-0.228663	0.693039	101.825	2	2	68	2.17116	0.121888	F_LOG2_1-methylurate	-0.083623	0.963905	0.323728	0.69206	-0.859306	-0.258312	-0.621519	0.140871	0.323728	0.154164	-1.3972	-1.91988	-0.537896	0.227423	0.323728	0.237787	-1.31358	-1.66157
Feces	F_LOG2_1-methylxanthine	-1.23181	0.119477	-1.46883	-0.994792	100.64	0.273583	0.119477	0.0365622	0.510604	100.64	0.193799	0.119477	-0.0432224	0.43082	100.64	2	2	68	46.4448	1.9202e-13	F_LOG2_1-methylxanthine	-1.5054	7.18358e-11	0.175774	-1.08422	-1.92657	-8.56438	-1.42561	1.06991e-10	0.175774	-1.00444	-1.84678	-8.11048	0.0797846	0.892838	0.175774	0.500956	-0.341387	0.453904
Feces	F_LOG2_1-oleoyl-2-linoleoyl-GPC (18:1/18:2)*	-0.905516	0.119504	-1.14277	-0.668261	94.6902	-0.032057	0.119504	-0.269312	0.205198	94.6902	1.04724	0.119504	0.809981	1.28449	94.6902	2	2	68	83.3818	5.05661e-19	F_LOG2_1-oleoyl-2-linoleoyl-GPC (18:1/18:2)*	-0.873459	6.47878e-07	0.151495	-0.510462	-1.23646	-5.76559	-1.95275	6.56295e-11	0.151495	-1.58975	-2.31575	-12.8898	-1.07929	2.60084e-09	0.151495	-0.716296	-1.44229	-7.12426
Feces	F_LOG2_1-oleoyl-2-linoleoyl-GPE (18:1/18:2)*	-1.22881	0.194084	-1.61463	-0.842993	86.147	-0.861966	0.194084	-1.24778	-0.476148	86.147	0.0248675	0.194084	-0.36095	0.410685	86.147	2	2	68	15.8315	2.26536e-06	F_LOG2_1-oleoyl-2-linoleoyl-GPE (18:1/18:2)*	-0.366844	0.25208	0.229096	0.182091	-0.91578	-1.60127	-1.25368	2.05906e-06	0.229096	-0.704742	-1.80261	-5.47228	-0.886833	0.000711044	0.229096	-0.337898	-1.43577	-3.87101
Feces	F_LOG2_1-oleoylglycerol (18:1)	0.310535	0.204979	-0.0979979	0.719067	72.8836	-0.00149226	0.204979	-0.410025	0.40704	72.8836	-0.319776	0.204979	-0.728308	0.0887571	72.8836	2	2	68	4.27431	0.0178416	F_LOG2_1-oleoylglycerol (18:1)	0.312027	0.322715	0.215583	0.828583	-0.204529	1.44737	0.63031	0.0128709	0.215583	1.14687	0.113754	2.92375	0.318283	0.308565	0.215583	0.834839	-0.198273	1.47639
Feces	F_LOG2_1-oleoyl-GPC (18:1)	-0.282369	0.108303	-0.497229	-0.0675091	100.38	-0.0786813	0.108303	-0.293541	0.136179	100.38	0.451621	0.108303	0.236761	0.66648	100.38	2	2	68	11.2317	6.09868e-05	F_LOG2_1-oleoyl-GPC (18:1)	-0.203688	0.414704	0.159894	0.179433	-0.586809	-1.27389	-0.733989	5.78356e-05	0.159894	-0.350868	-1.11711	-4.59048	-0.530302	0.00413288	0.159894	-0.147181	-0.913423	-3.31658
Feces	F_LOG2_1-oleoyl-GPE (18:1)	0.153778	0.0926766	-0.0303171	0.337872	90.8485	-0.0272691	0.0926766	-0.211364	0.156826	90.8485	-0.0730801	0.0926766	-0.257175	0.111015	90.8485	2	2	68	2.22719	0.11564	F_LOG2_1-oleoyl-GPE (18:1)	0.181047	0.255743	0.113676	0.453426	-0.0913321	1.59265	0.226858	0.121022	0.113676	0.499237	-0.0455212	1.99565	0.045811	0.914489	0.113676	0.31819	-0.226568	0.402995
Feces	F_LOG2_1-oleoyl-GPG (18:1)*	-0.164492	0.121389	-0.405267	0.0762834	101.951	-0.0418259	0.121389	-0.282601	0.198949	101.951	-0.00672314	0.121389	-0.247498	0.234052	101.951	2	2	68	0.458592	0.634114	F_LOG2_1-oleoyl-GPG (18:1)*	-0.122666	0.758965	0.172989	0.291831	-0.537163	-0.709099	-0.157769	0.634626	0.172989	0.256728	-0.572266	-0.912019	-0.0351028	0.977563	0.172989	0.379394	-0.4496	-0.20292
Feces	F_LOG2_1-palmitoleoylglycerol (16:1)*	-0.283331	0.276398	-0.834789	0.268127	68.59	-0.193402	0.276398	-0.744861	0.358056	68.59	-1.20212	0.276398	-1.75358	-0.650666	68.59	2	2	68	8.05371	0.000726001	F_LOG2_1-palmitoleoylglycerol (16:1)*	-0.0899286	0.944072	0.278187	0.576634	-0.756492	-0.323266	0.918793	0.00430829	0.278187	1.58536	0.25223	3.30278	1.00872	0.00158008	0.278187	1.67528	0.342158	3.62605
Feces	F_LOG2_1-palmitoleoyl-GPC* (16:1)*	-0.575669	0.152844	-0.879028	-0.27231	96.8616	-1.02194	0.152844	-1.3253	-0.718579	96.8616	-0.120658	0.152844	-0.424017	0.182701	96.8616	2	2	68	10.3843	0.000116003	F_LOG2_1-palmitoleoyl-GPC* (16:1)*	0.446269	0.0690802	0.197771	0.920146	-0.0276079	2.2565	-0.455011	0.0624658	0.197771	0.0188665	-0.928888	-2.3007	-0.90128	6.52635e-05	0.197771	-0.427403	-1.37516	-4.5572
Feces	F_LOG2_1-palmitoyl-2-arachidonoyl-GPC (16:0/20:4n6)	-0.089026	0.125313	-0.337971	0.159919	90.3014	0.193045	0.125313	-0.0558997	0.441989	90.3014	-0.0340754	0.125313	-0.28302	0.214869	90.3014	2	2	68	1.91012	0.155922	F_LOG2_1-palmitoyl-2-arachidonoyl-GPC (16:0/20:4n6)	-0.282071	0.163354	0.153014	0.0845655	-0.648707	-1.84343	-0.0549506	0.931453	0.153014	0.311686	-0.421587	-0.359121	0.22712	0.304768	0.153014	0.593757	-0.139516	1.48431
Feces	F_LOG2_1-palmitoyl-2-arachidonoyl-GPE (16:0/20:4)*	-0.253645	0.197234	-0.645651	0.138362	87.2858	-0.229707	0.197234	-0.621714	0.162299	87.2858	-0.728673	0.197234	-1.12068	-0.336667	87.2858	2	2	68	2.86875	0.0636645	F_LOG2_1-palmitoyl-2-arachidonoyl-GPE (16:0/20:4)*	-0.0239373	0.994295	0.234978	0.539093	-0.586968	-0.10187	0.475029	0.114758	0.234978	1.03806	-0.0880015	2.02159	0.498966	0.0926156	0.234978	1.062	-0.0640642	2.12346
Feces	F_LOG2_1-palmitoyl-2-docosahexaenoyl-GPC (16:0/22:6)	0.49508	0.127082	0.242653	0.747507	91.1474	-1.14095	0.127082	-1.39337	-0.88852	91.1474	-0.865509	0.127082	-1.11794	-0.613082	91.1474	2	2	68	62.8431	3.49897e-16	F_LOG2_1-palmitoyl-2-docosahexaenoyl-GPC (16:0/22:6)	1.63603	6.56319e-11	0.156265	2.01045	1.2616	10.4696	1.36059	6.90534e-11	0.156265	1.73501	0.986164	8.70694	-0.275438	0.189935	0.156265	0.0989879	-0.649863	-1.76263
Feces	F_LOG2_1-palmitoyl-2-linolenoyl-digalactosylglycerol (16:0/18:3)	-1.14686	0.192268	-1.52827	-0.765446	100.964	-1.12338	0.192268	-1.50479	-0.741969	100.964	-0.898284	0.192268	-1.27969	-0.516874	100.964	2	2	68	0.475446	0.623659	F_LOG2_1-palmitoyl-2-linolenoyl-digalactosylglycerol (16:0/18:3)	-0.0234769	0.996172	0.281476	0.650966	-0.697919	-0.0834063	-0.248572	0.652748	0.281476	0.425871	-0.923014	-0.883102	-0.225095	0.704484	0.281476	0.449348	-0.899537	-0.799695
Feces	F_LOG2_1-palmitoyl-2-linoleoyl-digalactosylglycerol (16:0/18:2)*	-0.786711	0.156357	-1.09687	-0.476548	101.173	-1.74643	0.156357	-2.05659	-1.43626	101.173	1.69401	0.156357	1.38385	2.00417	101.173	2	2	68	137.733	1.21694e-24	F_LOG2_1-palmitoyl-2-linoleoyl-digalactosylglycerol (16:0/18:2)*	0.959716	8.44008e-05	0.213937	1.47233	0.447103	4.48598	-2.48072	6.56295e-11	0.213937	-1.96811	-2.99333	-11.5956	-3.44044	6.56295e-11	0.213937	-2.92782	-3.95305	-16.0816
Feces	F_LOG2_1-palmitoyl-2-linoleoyl-galactosylglycerol (16:0/18:2)*	-1.49867	0.115451	-1.72767	-1.26968	101.98	-1.84933	0.115451	-2.07832	-1.62033	101.98	0.640424	0.115451	0.411427	0.869422	101.98	2	2	68	134.934	2.12774e-24	F_LOG2_1-palmitoyl-2-linoleoyl-galactosylglycerol (16:0/18:2)*	0.350652	0.0899254	0.164075	0.743792	-0.0424876	2.13714	-2.1391	6.56295e-11	0.164075	-1.74596	-2.53224	-13.0373	-2.48975	6.56295e-11	0.164075	-2.09661	-2.88289	-15.1744
Feces	F_LOG2_1-palmitoyl-2-linoleoyl-GPC (16:0/18:2)	-0.298065	0.100815	-0.498482	-0.0976484	85.9163	-0.27956	0.100815	-0.479977	-0.0791436	85.9163	0.869482	0.100815	0.669066	1.0699	85.9163	2	2	68	63.4094	2.86986e-16	F_LOG2_1-palmitoyl-2-linoleoyl-GPC (16:0/18:2)	-0.0185048	0.986711	0.118779	0.2661	-0.30311	-0.155792	-1.16755	6.56621e-11	0.118779	-0.882943	-1.45215	-9.82961	-1.14904	6.56915e-11	0.118779	-0.864438	-1.43365	-9.67381
Feces	F_LOG2_1-palmitoyl-2-linoleoyl-GPE (16:0/18:2)	-0.179097	0.123713	-0.425526	0.0673307	75.3876	0.0100023	0.123713	-0.236426	0.25643	75.3876	0.197814	0.123713	-0.0486138	0.444242	75.3876	2	2	68	4.00179	0.022748	F_LOG2_1-palmitoyl-2-linoleoyl-GPE (16:0/18:2)	-0.1891	0.336723	0.133229	0.130129	-0.508328	-1.41936	-0.376912	0.0166673	0.133229	-0.057683	-0.69614	-2.82906	-0.187812	0.341636	0.133229	0.131417	-0.507041	-1.4097
Feces	F_LOG2_1-palmitoyl-2-oleoyl-GPC (16:0/18:1)	-0.222014	0.100402	-0.421401	-0.022627	92.7088	-0.17896	0.100402	-0.378347	0.0204269	92.7088	0.379803	0.100402	0.180416	0.57919	92.7088	2	2	68	14.4055	6.07954e-06	F_LOG2_1-palmitoyl-2-oleoyl-GPC (16:0/18:1)	-0.043054	0.936852	0.125092	0.256679	-0.342787	-0.344178	-0.601817	2.57066e-05	0.125092	-0.302084	-0.90155	-4.81099	-0.558763	9.04204e-05	0.125092	-0.25903	-0.858496	-4.46681
Feces	F_LOG2_1-palmitoyl-2-oleoyl-GPE (16:0/18:1)	-0.236522	0.123999	-0.483334	0.0102908	79.0241	-0.175177	0.123999	-0.42199	0.0716355	79.0241	0.0436378	0.123999	-0.203175	0.29045	79.0241	2	2	68	2.27983	0.110069	F_LOG2_1-palmitoyl-2-oleoyl-GPE (16:0/18:1)	-0.0613447	0.896889	0.137937	0.269165	-0.391855	-0.44473	-0.28016	0.112533	0.137937	0.0503506	-0.61067	-2.03107	-0.218815	0.258449	0.137937	0.111695	-0.549325	-1.58634
Feces	F_LOG2_1-palmitoyl-2-palmitoleoyl-GPC (16:0/16:1)*	-0.110009	0.0980112	-0.304698	0.0846799	90.9433	-0.183551	0.0980112	-0.378239	0.0111382	90.9433	0.316121	0.0980112	0.121432	0.51081	90.9433	2	2	68	10.0553	0.000149396	F_LOG2_1-palmitoyl-2-palmitoleoyl-GPC (16:0/16:1)*	0.0735417	0.814482	0.120314	0.361826	-0.214742	0.611247	-0.42613	0.00206396	0.120314	-0.137846	-0.714414	-3.54181	-0.499672	0.000273223	0.120314	-0.211388	-0.787955	-4.15306
Feces	F_LOG2_1-palmitoylglycerol (16:0)	0.470705	0.18761	0.0976511	0.843758	84.4428	0.0879534	0.18761	-0.2851	0.461007	84.4428	-0.109073	0.18761	-0.482126	0.263981	84.4428	2	2	68	3.64421	0.0313721	F_LOG2_1-palmitoylglycerol (16:0)	0.382751	0.193463	0.218398	0.906053	-0.14055	1.75254	0.579777	0.0263827	0.218398	1.10308	0.0564762	2.65469	0.197026	0.64082	0.218398	0.720327	-0.326275	0.902144
Feces	F_LOG2_1-palmitoyl-GPC (16:0)	0.125452	0.121096	-0.114754	0.365659	101.544	-0.731586	0.121096	-0.971793	-0.49138	101.544	0.653248	0.121096	0.413041	0.893454	101.544	2	2	68	31.8041	1.77694e-10	F_LOG2_1-palmitoyl-GPC (16:0)	0.857039	1.91479e-05	0.175265	1.27699	0.437088	4.88997	-0.527795	0.0100764	0.175265	-0.107845	-0.947746	-3.01142	-1.38483	1.64783e-10	0.175265	-0.964883	-1.80478	-7.90139
Feces	F_LOG2_1-palmitoyl-GPE (16:0)	0.301823	0.104426	0.094671	0.508975	101.059	-0.0142543	0.104426	-0.221406	0.192897	101.059	-0.312802	0.104426	-0.519954	-0.10565	101.059	2	2	68	9.29728	0.000269539	F_LOG2_1-palmitoyl-GPE (16:0)	0.316077	0.0754346	0.142553	0.657647	-0.0254929	2.21726	0.614625	0.000157096	0.142553	0.956195	0.273055	4.31156	0.298548	0.0985664	0.142553	0.640118	-0.0430225	2.09429
Feces	F_LOG2_1-palmitoyl-GPG (16:0)*	0.0753905	0.211207	-0.345154	0.495935	77.2589	0.350427	0.211207	-0.070118	0.770972	77.2589	-0.600647	0.211207	-1.02119	-0.180102	77.2589	2	2	68	8.95176	0.000353942	F_LOG2_1-palmitoyl-GPG (16:0)*	-0.275036	0.463826	0.231337	0.27927	-0.829343	-1.1889	0.676038	0.0129227	0.231337	1.23034	0.121731	2.9223	0.951074	0.00031564	0.231337	1.50538	0.396768	4.1112
Feces	F_LOG2_1-palmitoyl-GPI* (16:0)	-1.1299	0.267525	-1.66441	-0.595395	63.5879	-0.558396	0.267525	-1.09291	-0.0238863	63.5879	-0.296217	0.267525	-0.830727	0.238293	63.5879	2	2	68	5.63748	0.00542847	F_LOG2_1-palmitoyl-GPI* (16:0)	-0.571508	0.0699766	0.253915	0.0368961	-1.17991	-2.25079	-0.833687	0.00456736	0.253915	-0.225283	-1.44209	-3.28333	-0.262179	0.559072	0.253915	0.346225	-0.870583	-1.03255
Feces	F_LOG2_1-ribosyl-imidazoleacetate*	-1.89675	0.203747	-2.30152	-1.49199	90.1972	-2.47002	0.203747	-2.87478	-2.06525	90.1972	-1.38217	0.203747	-1.78694	-0.977404	90.1972	2	2	68	9.58558	0.000215093	F_LOG2_1-ribosyl-imidazoleacetate*	0.573263	0.0616788	0.248573	1.16887	-0.0223409	2.30622	-0.514583	0.103725	0.248573	0.0810211	-1.11019	-2.07015	-1.08785	0.000124894	0.248573	-0.492242	-1.68345	-4.37637
Feces	F_LOG2_1-stearoyl-2-arachidonoyl-GPC (18:0/20:4)	0.0106643	0.150962	-0.289414	0.310742	86.5009	0.177213	0.150962	-0.122865	0.477291	86.5009	-0.0936725	0.150962	-0.393751	0.206406	86.5009	2	2	68	1.16902	0.316837	F_LOG2_1-stearoyl-2-arachidonoyl-GPC (18:0/20:4)	-0.166549	0.622107	0.178708	0.261653	-0.59475	-0.931958	0.104337	0.829215	0.178708	0.532539	-0.323865	0.583839	0.270885	0.28996	0.178708	0.699087	-0.157316	1.5158
Feces	F_LOG2_1-stearoyl-2-oleoyl-GPC (18:0/18:1)	-0.27349	0.162356	-0.596275	0.0492956	85.3971	-0.00496498	0.162356	-0.32775	0.31782	85.3971	-0.0553304	0.162356	-0.378116	0.267455	85.3971	2	2	68	1.12302	0.331254	F_LOG2_1-stearoyl-2-oleoyl-GPC (18:0/18:1)	-0.268525	0.341613	0.190478	0.187879	-0.724928	-1.40974	-0.218159	0.489835	0.190478	0.238244	-0.674563	-1.14532	0.0503654	0.962214	0.190478	0.506769	-0.406038	0.264416
Feces	F_LOG2_1-stearoyl-GPC (18:0)	0.554397	0.190819	0.175199	0.933596	88.2282	-0.161962	0.190819	-0.541161	0.217236	88.2282	0.251545	0.190819	-0.127654	0.630743	88.2282	2	2	68	4.92818	0.01003	F_LOG2_1-stearoyl-GPC (18:0)	0.71636	0.00723872	0.229083	1.26526	0.167455	3.12707	0.302853	0.387984	0.229083	0.851757	-0.246052	1.32202	-0.413507	0.175611	0.229083	0.135397	-0.962412	-1.80505
Feces	F_LOG2_1-stearoyl-GPE (18:0)	0.418252	0.180533	0.0599594	0.776545	97.315	0.00570879	0.180533	-0.352584	0.364002	97.315	-0.00234541	0.180533	-0.360638	0.355948	97.315	2	2	68	2.10129	0.13017	F_LOG2_1-stearoyl-GPE (18:0)	0.412544	0.191563	0.234672	0.97484	-0.149753	1.75796	0.420598	0.179837	0.234672	0.982894	-0.141698	1.79228	0.0080542	0.999351	0.234672	0.57035	-0.554242	0.0343211
Feces	F_LOG2_1-stearoyl-GPG (18:0)	-0.741947	0.266215	-1.27431	-0.209585	60.8171	-0.427289	0.266215	-0.959651	0.105073	60.8171	-1.05847	0.266215	-1.59083	-0.526104	60.8171	2	2	68	3.36104	0.0405543	F_LOG2_1-stearoyl-GPG (18:0)	-0.314658	0.404258	0.243444	0.268658	-0.897974	-1.29252	0.316519	0.400009	0.243444	0.899835	-0.266796	1.30017	0.631177	0.0308957	0.243444	1.21449	0.0478614	2.5927
Feces	F_LOG2_1-stearoyl-GPI (18:0)	-0.74609	0.22284	-1.19123	-0.300955	64.2998	-0.396666	0.22284	-0.841801	0.0484684	64.2998	-0.668719	0.22284	-1.11385	-0.223584	64.2998	2	2	68	1.47919	0.235059	F_LOG2_1-stearoyl-GPI (18:0)	-0.349424	0.237111	0.213406	0.161916	-0.860764	-1.63737	-0.0773711	0.930185	0.213406	0.433969	-0.588711	-0.362554	0.272053	0.414183	0.213406	0.783392	-0.239287	1.27482
Feces	F_LOG2_1-stearoyl-GPS (18:0)*	-1.35733	0.266982	-1.89099	-0.823672	62.1762	-0.957819	0.266982	-1.49148	-0.42416	62.1762	-1.21485	0.266982	-1.74851	-0.681189	62.1762	2	2	68	1.32493	0.272595	F_LOG2_1-stearoyl-GPS (18:0)*	-0.399512	0.250089	0.248765	0.196551	-0.995576	-1.60599	-0.142483	0.835053	0.248765	0.453581	-0.738546	-0.572762	0.257029	0.55865	0.248765	0.853093	-0.339034	1.03322
Feces	F_LOG2_2-(4-hydroxyphenyl)propionate	-0.556279	0.202244	-0.957874	-0.154683	93.3712	-1.64942	0.202244	-2.05101	-1.24782	93.3712	-1.30248	0.202244	-1.70407	-0.900881	93.3712	2	2	68	9.71723	0.00019413	F_LOG2_2-(4-hydroxyphenyl)propionate	1.09314	0.000155972	0.253418	1.70035	0.485928	4.31359	0.746198	0.012151	0.253418	1.35341	0.138985	2.94454	-0.346943	0.362729	0.253418	0.260269	-0.954156	-1.36906
Feces	F_LOG2_2,3-dihydroxy-5-methylthio-4-pentenoate (DMTPA)*	0.339146	0.180424	-0.0193431	0.697636	89.1506	-0.577884	0.180424	-0.936373	-0.219395	89.1506	0.483995	0.180424	0.125506	0.842484	89.1506	2	2	68	13.9241	8.54009e-06	F_LOG2_2,3-dihydroxy-5-methylthio-4-pentenoate (DMTPA)*	0.91703	0.000230592	0.218238	1.43995	0.394112	4.20198	-0.144849	0.785227	0.218238	0.378069	-0.667767	-0.66372	-1.06188	2.09667e-05	0.218238	-0.538961	-1.5848	-4.8657
Feces	F_LOG2_2,3-dihydroxyisovalerate	-0.0881148	0.149645	-0.385816	0.209587	81.8121	-0.132139	0.149645	-0.42984	0.165563	81.8121	0.296963	0.149645	-0.000738988	0.594664	81.8121	2	2	68	3.83577	0.0263995	F_LOG2_2,3-dihydroxyisovalerate	0.044024	0.963917	0.170457	0.452455	-0.364407	0.258271	-0.385077	0.0686766	0.170457	0.0233531	-0.793508	-2.25909	-0.429101	0.0372853	0.170457	-0.0206709	-0.837532	-2.51736
Feces	F_LOG2_2,4,6-trihydroxybenzoate	-0.141182	0.135864	-0.411006	0.128641	92.3463	-0.0190129	0.135864	-0.288837	0.250811	92.3463	0.032212	0.135864	-0.237612	0.302036	92.3463	2	2	68	0.557338	0.575325	F_LOG2_2,4,6-trihydroxybenzoate	-0.122169	0.750201	0.168753	0.282179	-0.526518	-0.723954	-0.173394	0.562215	0.168753	0.230954	-0.577743	-1.0275	-0.0512249	0.950514	0.168753	0.353123	-0.455573	-0.303549
Feces	F_LOG2_2,4-dihydroxybutyrate	-0.397825	0.219181	-0.833156	0.037505	91.7155	-1.06539	0.219181	-1.50072	-0.630059	91.7155	0.763897	0.219181	0.328567	1.19923	91.7155	2	2	68	23.3716	1.88181e-08	F_LOG2_2,4-dihydroxybutyrate	0.667564	0.0423604	0.270795	1.31642	0.0187133	2.4652	-1.16172	0.000169461	0.270795	-0.512872	-1.81057	-4.29004	-1.82929	1.17443e-08	0.270795	-1.18044	-2.47814	-6.75524
Feces	F_LOG2_2,6-dihydroxybenzoic acid	-0.390913	0.159685	-0.708708	-0.0731179	79.7965	-1.96263	0.159685	-2.28043	-1.64484	79.7965	2.04478	0.159685	1.72699	2.36258	79.7965	2	2	68	255.006	2.50885e-32	F_LOG2_2,6-dihydroxybenzoic acid	1.57172	6.8057e-11	0.178819	2.00019	1.14325	8.78946	-2.43569	6.56295e-11	0.178819	-2.00723	-2.86416	-13.621	-4.00741	6.56295e-11	0.178819	-3.57895	-4.43588	-22.4105
Feces	F_LOG2_2-acetamidobutanoate	-0.488555	0.130877	-0.748377	-0.228733	95.0492	-0.276545	0.130877	-0.536367	-0.0167225	95.0492	0.516786	0.130877	0.256964	0.776609	95.0492	2	2	68	20.2721	1.24362e-07	F_LOG2_2-acetamidobutanoate	-0.21201	0.41482	0.166454	0.18683	-0.61085	-1.27369	-1.00534	2.16342e-07	0.166454	-0.606501	-1.40418	-6.03975	-0.793331	3.03664e-05	0.166454	-0.394491	-1.19217	-4.76606
Feces	F_LOG2_2-aminoadipate	0.624333	0.114588	0.396537	0.852129	85.9168	-0.135914	0.114588	-0.36371	0.0918819	85.9168	-0.488988	0.114588	-0.716784	-0.261191	85.9168	2	2	68	35.5181	2.74762e-11	F_LOG2_2-aminoadipate	0.760247	1.10302e-06	0.135006	1.08373	0.436761	5.63122	1.11332	8.90538e-11	0.135006	1.43681	0.789834	8.24646	0.353073	0.0291808	0.135006	0.67656	0.0295866	2.61524
Feces	F_LOG2_2-aminophenol	0.168586	0.115518	-0.0605545	0.397726	101.599	-1.73284	0.115518	-1.96198	-1.5037	101.599	0.714887	0.115518	0.485747	0.944027	101.599	2	2	68	129.464	6.51559e-24	F_LOG2_2-aminophenol	1.90142	6.56295e-11	0.159697	2.28407	1.51877	11.9064	-0.546301	0.00300777	0.159697	-0.163652	-0.928951	-3.42086	-2.44772	6.56295e-11	0.159697	-2.06508	-2.83037	-15.3273
Feces	F_LOG2_2'-deoxyadenosine	-0.420975	0.182831	-0.783665	-0.0582845	100.94	-0.152917	0.182831	-0.515608	0.209773	100.94	0.0983448	0.182831	-0.264345	0.461035	100.94	2	2	68	1.88142	0.16022	F_LOG2_2'-deoxyadenosine	-0.268057	0.578716	0.267764	0.373531	-0.909646	-1.00109	-0.51932	0.135514	0.267764	0.122269	-1.16091	-1.93946	-0.251262	0.618079	0.267764	0.390327	-0.892851	-0.93837
Feces	F_LOG2_2'-deoxyadenosine 5'-monophosphate	0.00591648	0.320241	-0.630781	0.642614	85.254	-2.70978	0.320241	-3.34648	-2.07309	85.254	-1.29018	0.320241	-1.92688	-0.653482	85.254	2	2	68	26.2022	3.65981e-09	F_LOG2_2'-deoxyadenosine 5'-monophosphate	2.7157	1.65498e-09	0.375273	3.61489	1.81651	7.2366	1.2961	0.00271737	0.375273	2.19529	0.396906	3.45374	-1.4196	0.000951169	0.375273	-0.520415	-2.31879	-3.78286
Feces	F_LOG2_2'-deoxycytidine	0.0522471	0.177473	-0.301223	0.405717	75.9913	-0.201859	0.177473	-0.555328	0.151611	75.9913	0.19545	0.177473	-0.158019	0.54892	75.9913	2	2	68	2.19245	0.119474	F_LOG2_2'-deoxycytidine	0.254106	0.387885	0.192184	0.714596	-0.206384	1.3222	-0.143203	0.737578	0.192184	0.317287	-0.603693	-0.745137	-0.397309	0.104339	0.192184	0.0631811	-0.857799	-2.06734
Feces	F_LOG2_2'-deoxyguanosine	0.0994835	0.201415	-0.301338	0.500305	80.0925	-0.509917	0.201415	-0.910739	-0.109096	80.0925	0.5246	0.201415	0.123779	0.925421	80.0925	2	2	68	10.5763	0.000100171	F_LOG2_2'-deoxyguanosine	0.609401	0.0237702	0.226121	1.15121	0.0675943	2.69502	-0.425117	0.152271	0.226121	0.11669	-0.966923	-1.88004	-1.03452	6.11666e-05	0.226121	-0.492711	-1.57632	-4.57507
Feces	F_LOG2_2'-deoxyinosine	-0.200701	0.215089	-0.628061	0.226658	89.2783	-0.079256	0.215089	-0.506615	0.348103	89.2783	0.256792	0.215089	-0.170567	0.684152	89.2783	2	2	68	1.65601	0.198505	F_LOG2_2'-deoxyinosine	-0.121445	0.887262	0.260441	0.502595	-0.745485	-0.466307	-0.457493	0.192034	0.260441	0.166547	-1.08153	-1.75661	-0.336048	0.405495	0.260441	0.287992	-0.960088	-1.29031
Feces	F_LOG2_2'-deoxyuridine	-0.318314	0.236321	-0.788792	0.152163	78.0082	0.238456	0.236321	-0.232021	0.708934	78.0082	0.0956871	0.236321	-0.37479	0.566165	78.0082	2	2	68	2.4635	0.092704	F_LOG2_2'-deoxyuridine	-0.55677	0.0899962	0.260565	0.0675688	-1.18111	-2.13678	-0.414001	0.257367	0.260565	0.210338	-1.03834	-1.58886	0.142769	0.847885	0.260565	0.767108	-0.48157	0.54792
Feces	F_LOG2_2-hydroxy-3-methylvalerate	-1.92296	0.240529	-2.40011	-1.4458	100.773	-0.0898086	0.240529	-0.566967	0.38735	100.773	2.28224	0.240529	1.80508	2.7594	100.773	2	2	68	83.3348	5.12594e-19	F_LOG2_2-hydroxy-3-methylvalerate	-1.83315	1.18767e-06	0.32662	-1.05053	-2.61576	-5.61247	-4.20519	6.56295e-11	0.32662	-3.42258	-4.98781	-12.8749	-2.37205	1.4932e-09	0.32662	-1.58943	-3.15466	-7.2624
Feces	F_LOG2_2-hydroxy-4-(methylthio)butanoic acid	-1.50754	0.240942	-1.98606	-1.02902	92.1491	0.148084	0.240942	-0.330437	0.626605	92.1491	1.28128	0.240942	0.802762	1.7598	92.1491	2	2	68	44.0749	5.30761e-13	F_LOG2_2-hydroxy-4-(methylthio)butanoic acid	-1.65562	1.57018e-06	0.298769	-0.939744	-2.3715	-5.54148	-2.78882	6.58817e-11	0.298769	-2.07294	-3.5047	-9.33438	-1.1332	0.000920365	0.298769	-0.41732	-1.84908	-3.79289
Feces	F_LOG2_2-hydroxyarachidate*	-0.0930032	0.264244	-0.618892	0.432885	79.7431	0.469356	0.264244	-0.0565323	0.995245	79.7431	-0.231336	0.264244	-0.757224	0.294553	79.7431	2	2	68	3.14869	0.0492269	F_LOG2_2-hydroxyarachidate*	-0.56236	0.146095	0.295772	0.146338	-1.27106	-1.90133	0.138333	0.886628	0.295772	0.84703	-0.570365	0.4677	0.700692	0.0532984	0.295772	1.40939	-0.00800543	2.36903
Feces	F_LOG2_2-hydroxybutyrate/2-hydroxyisobutyrate	-0.410881	0.221041	-0.850211	0.0284498	87.1785	0.0609823	0.221041	-0.378348	0.500313	87.1785	1.32268	0.221041	0.883352	1.76201	87.1785	2	2	68	23.2074	2.07451e-08	F_LOG2_2-hydroxybutyrate/2-hydroxyisobutyrate	-0.471863	0.179465	0.263112	0.158577	-1.1023	-1.79339	-1.73356	2.32391e-08	0.263112	-1.10312	-2.364	-6.5887	-1.2617	2.72481e-05	0.263112	-0.63126	-1.89214	-4.7953
Feces	F_LOG2_2-hydroxydecanoate	0.351121	0.116545	0.119652	0.58259	91.9699	-0.93833	0.116545	-1.1698	-0.706861	91.9699	0.208281	0.116545	-0.0231884	0.43975	91.9699	2	2	68	47.9912	1.00505e-13	F_LOG2_2-hydroxydecanoate	1.28945	6.6948e-11	0.144298	1.6352	0.943699	8.93604	0.14284	0.58573	0.144298	0.488591	-0.202911	0.989898	-1.14661	1.47863e-10	0.144298	-0.800859	-1.49236	-7.94614
Feces	F_LOG2_2-hydroxyglutarate	-0.395668	0.135266	-0.663998	-0.127337	101.023	-0.752961	0.135266	-1.02129	-0.484631	101.023	1.29012	0.135266	1.02179	1.55845	101.023	2	2	68	69.935	3.16508e-17	F_LOG2_2-hydroxyglutarate	0.357294	0.136371	0.184525	0.799433	-0.0848453	1.93629	-1.68579	6.62042e-11	0.184525	-1.24365	-2.12793	-9.13584	-2.04308	6.56297e-11	0.184525	-1.60095	-2.48522	-11.0721
Feces	F_LOG2_2-hydroxynervonate*	-0.984191	0.314746	-1.61216	-0.356222	68.5921	0.0304257	0.314746	-0.597543	0.658394	68.5921	-1.07395	0.314746	-1.70192	-0.445983	68.5921	2	2	68	7.49712	0.00114201	F_LOG2_2-hydroxynervonate*	-1.01462	0.00580196	0.316791	-0.255556	-1.77368	-3.2028	0.0897603	0.956738	0.316791	0.84882	-0.6693	0.283343	1.10438	0.00245714	0.316791	1.86344	0.345316	3.48614
Feces	F_LOG2_2-hydroxysebacate	-0.731456	0.103363	-0.93697	-0.525943	84.9954	-0.00679154	0.103363	-0.212305	0.198722	84.9954	1.0342	0.103363	0.828685	1.23971	84.9954	2	2	68	107.836	8.11916e-22	F_LOG2_2-hydroxysebacate	-0.724665	2.58582e-07	0.12087	-0.435049	-1.01428	-5.9954	-1.76565	6.56295e-11	0.12087	-1.47604	-2.05527	-14.6079	-1.04099	7.07073e-11	0.12087	-0.751373	-1.33061	-8.61246
Feces	F_LOG2_2-isopropylmalate	-0.222008	0.19873	-0.616208	0.172192	101.59	-0.650975	0.19873	-1.04518	-0.256775	101.59	0.737599	0.19873	0.343399	1.1318	101.59	2	2	68	13.4015	1.2398e-05	F_LOG2_2-isopropylmalate	0.428968	0.269146	0.274662	1.08708	-0.229148	1.5618	-0.959607	0.00239934	0.274662	-0.301491	-1.61772	-3.49377	-1.38857	1.0258e-05	0.274662	-0.730459	-2.04669	-5.05558
Feces	F_LOG2_2-linoleoylglycerol (18:2)	-0.0865571	0.27052	-0.625538	0.452424	74.3536	-0.269988	0.27052	-0.808969	0.268993	74.3536	-0.162818	0.27052	-0.7018	0.376163	74.3536	2	2	68	0.203985	0.815972	F_LOG2_2-linoleoylglycerol (18:2)	0.183431	0.800998	0.288539	0.874798	-0.507936	0.635723	0.0762611	0.962246	0.288539	0.767628	-0.615105	0.264301	-0.10717	0.926862	0.288539	0.584197	-0.798536	-0.371422
Feces	F_LOG2_2-methoxyhydroquinone sulfate (1)	-1.63933	0.146613	-1.93013	-1.34852	101.983	-1.673	0.146613	-1.96381	-1.38219	101.983	-1.07198	0.146613	-1.36279	-0.781171	101.983	2	2	68	5.25681	0.00753654	F_LOG2_2-methoxyhydroquinone sulfate (1)	0.0336769	0.985696	0.208298	0.532778	-0.465424	0.161677	-0.567347	0.0220539	0.208298	-0.0682462	-1.06645	-2.72373	-0.601024	0.0143018	0.208298	-0.101923	-1.10012	-2.88541
Feces	F_LOG2_2-methoxyhydroquinone sulfate (2)	-0.845785	0.168712	-1.18043	-0.511145	102	-0.967468	0.168712	-1.30211	-0.632828	102	-0.320666	0.168712	-0.655307	0.0139741	102	2	2	68	4.15404	0.0198565	F_LOG2_2-methoxyhydroquinone sulfate (2)	0.121683	0.866646	0.238506	0.693165	-0.449799	0.510189	-0.525119	0.0780863	0.238506	0.0463638	-1.0966	-2.2017	-0.646802	0.0227479	0.238506	-0.0753193	-1.21828	-2.71189
Feces	F_LOG2_2-methylcitrate/homocitrate	-0.741106	0.252279	-1.24161	-0.240604	100.19	-2.45131	0.252279	-2.95181	-1.95081	100.19	0.264468	0.252279	-0.236034	0.76497	100.19	2	2	68	32.7326	1.10356e-10	F_LOG2_2-methylcitrate/homocitrate	1.7102	1.09257e-05	0.339397	2.52343	0.896975	5.03894	-1.00557	0.011548	0.339397	-0.192348	-1.8188	-2.96283	-2.71578	1.30794e-10	0.339397	-1.90255	-3.529	-8.00177
Feces	F_LOG2_2-oleoylglycerol (18:1)	0.415457	0.215143	-0.01266	0.843573	80.3765	0.096291	0.215143	-0.331826	0.524408	80.3765	-0.469045	0.215143	-0.897162	-0.0409285	80.3765	2	2	68	6.84523	0.00195649	F_LOG2_2-oleoylglycerol (18:1)	0.319166	0.390058	0.242117	0.899301	-0.26097	1.31823	0.884502	0.00144852	0.242117	1.46464	0.304367	3.6532	0.565336	0.057713	0.242117	1.14547	-0.014799	2.33497
Feces	F_LOG2_2-O-methylascorbic acid	-1.61179	0.275067	-2.1575	-1.06609	100.287	-1.88251	0.275067	-2.42821	-1.3368	100.287	-0.907276	0.275067	-1.45298	-0.36157	100.287	2	2	68	3.69091	0.0300773	F_LOG2_2-O-methylascorbic acid	0.270716	0.746317	0.370591	1.15869	-0.617256	0.730497	-0.704516	0.146172	0.370591	0.183456	-1.59249	-1.90106	-0.975232	0.0279934	0.370591	-0.0872598	-1.8632	-2.63155
Feces	F_LOG2_2'-O-methyluridine	-1.3761	0.160465	-1.6946	-1.0576	96.4427	0.304174	0.160465	-0.0143274	0.622674	96.4427	-0.20553	0.160465	-0.524031	0.112971	96.4427	2	2	68	34.7187	4.07124e-11	F_LOG2_2'-O-methyluridine	-1.68027	1.04385e-10	0.206777	-1.18482	-2.17573	-8.12604	-1.17057	9.80456e-07	0.206777	-0.675116	-1.66603	-5.66105	0.509703	0.0423813	0.206777	1.00516	0.0142471	2.465
Feces	F_LOG2_2-oxindole-3-acetate	-2.54818	0.1527	-2.85106	-2.24529	101.763	-0.426542	0.1527	-0.72943	-0.123654	101.763	1.37323	0.1527	1.07034	1.67612	101.763	2	2	68	171.079	2.9174e-27	F_LOG2_2-oxindole-3-acetate	-2.12163	6.56459e-11	0.212234	-1.6131	-2.63017	-9.99665	-3.9214	6.56295e-11	0.212234	-3.41287	-4.42994	-18.4768	-1.79977	7.44533e-11	0.212234	-1.29124	-2.3083	-8.4801
Feces	F_LOG2_2-palmitoleoylglycerol (16:1)*	-0.563079	0.188098	-0.938543	-0.187615	66.8169	-0.595563	0.188098	-0.971027	-0.220099	66.8169	-0.908774	0.188098	-1.28424	-0.53331	66.8169	2	2	68	2.11553	0.128436	F_LOG2_2-palmitoleoylglycerol (16:1)*	0.032484	0.983261	0.185616	0.477238	-0.41227	0.175006	0.345695	0.157533	0.185616	0.790448	-0.0990588	1.86242	0.313211	0.217381	0.185616	0.757964	-0.131543	1.68741
Feces	F_LOG2_2-palmitoylglycerol (16:0)	-0.0790318	0.193287	-0.463638	0.305574	80.6559	-0.259064	0.193287	-0.64367	0.125542	80.6559	-0.705785	0.193287	-1.09039	-0.321179	80.6559	2	2	68	4.38077	0.0162337	F_LOG2_2-palmitoylglycerol (16:0)	0.180032	0.688475	0.218038	0.702471	-0.342406	0.825693	0.626753	0.0147337	0.218038	1.14919	0.104314	2.87452	0.446721	0.108459	0.218038	0.96916	-0.0757179	2.04882
Feces	F_LOG2_2-piperidinone	0.291198	0.101485	0.0898966	0.492499	101.767	-0.146114	0.101485	-0.347415	0.0551873	101.767	-0.128574	0.101485	-0.329875	0.0727273	101.767	2	2	68	6.15962	0.00347886	F_LOG2_2-piperidinone	0.437311	0.00782982	0.141073	0.775335	0.099288	3.0999	0.419772	0.0111443	0.141073	0.757795	0.0817481	2.97557	-0.01754	0.991515	0.141073	0.320483	-0.355563	-0.124333
Feces	F_LOG2_2-pyrrolidinone	-0.14329	0.110525	-0.363088	0.0765087	83.8234	0.0707443	0.110525	-0.149054	0.290543	83.8234	0.0549601	0.110525	-0.164838	0.274758	83.8234	2	2	68	1.7364	0.183873	F_LOG2_2-pyrrolidinone	-0.214034	0.223335	0.128011	0.0926935	-0.520761	-1.67199	-0.19825	0.274978	0.128011	0.108478	-0.504977	-1.54869	0.0157841	0.991654	0.128011	0.322511	-0.290943	0.123303
Feces	F_LOG2_2R,3R-dihydroxybutyrate	-0.397323	0.156651	-0.708417	-0.086229	92.6285	-0.435475	0.156651	-0.746569	-0.124381	92.6285	0.64826	0.156651	0.337166	0.959354	92.6285	2	2	68	19.8839	1.58734e-07	F_LOG2_2R,3R-dihydroxybutyrate	0.0381516	0.979134	0.19504	0.505485	-0.429182	0.19561	-1.04558	3.17758e-06	0.19504	-0.57825	-1.51292	-5.36088	-1.08373	1.48036e-06	0.19504	-0.616401	-1.55107	-5.55648
Feces	F_LOG2_2S,3R-dihydroxybutyrate	-0.500254	0.191936	-0.881104	-0.119404	98.8642	-4.56769	0.191936	-4.94854	-4.18684	98.8642	0.392387	0.191936	0.0115365	0.773237	98.8642	2	2	68	217.096	2.99057e-30	F_LOG2_2S,3R-dihydroxybutyrate	4.06744	6.56295e-11	0.253773	4.6755	3.45937	16.0279	-0.89264	0.00222788	0.253773	-0.284577	-1.5007	-3.51748	-4.96008	6.56295e-11	0.253773	-4.35201	-5.56814	-19.5454
Feces	F_LOG2_3-(2-hydroxyphenyl)propionate	0.390298	0.0992016	0.193234	0.587362	90.581	-0.190752	0.0992016	-0.387816	0.00631163	90.581	-0.389902	0.0992016	-0.586966	-0.192838	90.581	2	2	68	22.2966	3.57999e-08	F_LOG2_3-(2-hydroxyphenyl)propionate	0.58105	2.82226e-05	0.121411	0.871962	0.290139	4.78583	0.780201	4.51631e-08	0.121411	1.07111	0.489289	6.42613	0.19915	0.235923	0.121411	0.490061	-0.0917612	1.6403
Feces	F_LOG2_3-(3-hydroxyphenyl)propionate	-0.249543	0.269326	-0.784166	0.28508	95.7796	-1.3702	0.269326	-1.90483	-0.83558	95.7796	0.202507	0.269326	-0.332116	0.73713	95.7796	2	2	68	11.0251	7.12587e-05	F_LOG2_3-(3-hydroxyphenyl)propionate	1.12066	0.00505156	0.344863	1.94698	0.294336	3.24958	-0.452051	0.39413	0.344863	0.374274	-1.27837	-1.31081	-1.57271	6.4512e-05	0.344863	-0.746386	-2.39903	-4.56039
Feces	F_LOG2_3-(3-hydroxyphenyl)propionate sulfate	0.197314	0.225498	-0.250109	0.644738	99.2194	-3.15066	0.225498	-3.59808	-2.70324	99.2194	-0.266641	0.225498	-0.714065	0.180783	99.2194	2	2	68	73.3949	1.03954e-17	F_LOG2_3-(3-hydroxyphenyl)propionate sulfate	3.34797	6.56296e-11	0.299433	4.06544	2.6305	11.1811	0.463956	0.274638	0.299433	1.18142	-0.253513	1.54945	-2.88402	6.57033e-11	0.299433	-2.16655	-3.60149	-9.63161
Feces	F_LOG2_3-(4-hydroxyphenyl)lactate (HPLA)	-1.59625	0.254976	-2.10209	-1.09041	100.401	-0.0469924	0.254976	-0.552833	0.458848	100.401	2.15675	0.254976	1.65091	2.66259	100.401	2	2	68	60.073	9.3858e-16	F_LOG2_3-(4-hydroxyphenyl)lactate (HPLA)	-1.54926	7.96567e-05	0.344123	-0.724709	-2.37381	-4.50205	-3.753	6.56299e-11	0.344123	-2.92845	-4.57755	-10.906	-2.20374	4.94438e-08	0.344123	-1.37919	-3.02829	-6.40393
Feces	F_LOG2_3-(4-hydroxyphenyl)propionate	-1.10217	0.181023	-1.46132	-0.743016	99.8397	-0.404482	0.181023	-0.763633	-0.0453307	99.8397	0.497979	0.181023	0.138828	0.85713	99.8397	2	2	68	21.9208	4.49568e-08	F_LOG2_3-(4-hydroxyphenyl)propionate	-0.697685	0.0145495	0.242325	-0.117051	-1.27832	-2.87913	-1.60015	2.18907e-08	0.242325	-1.01951	-2.18078	-6.6033	-0.90246	0.00115191	0.242325	-0.321826	-1.48309	-3.72417
Feces	F_LOG2_3,4-dihydroxybutyrate	-0.36085	0.155899	-0.670706	-0.0509939	87.2076	-0.792735	0.155899	-1.10259	-0.482879	87.2076	0.598656	0.155899	0.2888	0.908512	87.2076	2	2	68	29.4425	6.15663e-10	F_LOG2_3,4-dihydroxybutyrate	0.431885	0.0588201	0.185615	0.876636	-0.0128658	2.32678	-0.959506	6.64895e-06	0.185615	-0.514755	-1.40426	-5.16933	-1.39139	6.04658e-10	0.185615	-0.94664	-1.83614	-7.49611
Feces	F_LOG2_3,5-dihydroxyphenylpropionate	-0.460785	0.153957	-0.766333	-0.155237	97.3495	-0.426023	0.153957	-0.731571	-0.120476	97.3495	1.72544	0.153957	1.41989	2.03099	97.3495	2	2	68	78.2589	2.30554e-18	F_LOG2_3,5-dihydroxyphenylpropionate	-0.0347617	0.98352	0.200197	0.444929	-0.514453	-0.173637	-2.18623	6.56299e-11	0.200197	-1.70653	-2.66592	-10.9204	-2.15146	6.56303e-11	0.200197	-1.67177	-2.63115	-10.7467
Feces	F_LOG2_3-amino-2-piperidone	1.70817	0.143338	1.42373	1.99261	98.2961	-0.636233	0.143338	-0.920672	-0.351794	98.2961	-0.0720531	0.143338	-0.356492	0.212386	98.2961	2	2	68	84.4696	3.69526e-19	F_LOG2_3-amino-2-piperidone	2.3444	6.56295e-11	0.188285	2.79555	1.89325	12.4513	1.78022	6.57827e-11	0.188285	2.23137	1.32907	9.4549	-0.56418	0.0105116	0.188285	-0.113031	-1.01533	-2.99641
Feces	F_LOG2_3-aminoisobutyrate	-0.108203	0.200558	-0.508121	0.291716	70.8157	-0.122232	0.200558	-0.522151	0.277686	70.8157	0.154286	0.200558	-0.245633	0.554204	70.8157	2	2	68	1.13633	0.327012	F_LOG2_3-aminoisobutyrate	0.0140297	0.997462	0.206636	0.509149	-0.48109	0.0678959	-0.262488	0.416736	0.206636	0.232631	-0.757608	-1.27029	-0.276518	0.379205	0.206636	0.218601	-0.771637	-1.33819
Feces	F_LOG2_3b-hydroxy-5-cholenoic acid	-0.0304546	0.121196	-0.27148	0.21057	83.6992	-0.114486	0.121196	-0.355511	0.126539	83.6992	0.106406	0.121196	-0.134619	0.347431	83.6992	2	2	68	1.26434	0.288979	F_LOG2_3b-hydroxy-5-cholenoic acid	0.0840313	0.820981	0.140228	0.42003	-0.251967	0.599249	-0.136861	0.594453	0.140228	0.199138	-0.472859	-0.975988	-0.220892	0.263254	0.140228	0.115107	-0.556891	-1.57524
Feces	F_LOG2_3-dehydrocholate	-2.96688	0.235676	-3.43437	-2.49939	101.506	-2.62018	0.235676	-3.08767	-2.15269	101.506	-1.74267	0.235676	-2.21016	-1.27518	101.506	2	2	68	7.54035	0.00110229	F_LOG2_3-dehydrocholate	-0.346699	0.537772	0.324971	0.431963	-1.12536	-1.06686	-1.22421	0.00100139	0.324971	-0.445551	-2.00287	-3.76714	-0.877513	0.0234473	0.324971	-0.0988518	-1.65617	-2.70028
Feces	F_LOG2_3-dehydrodeoxycholate	0.251393	0.154018	-0.054595	0.557382	89.8885	-0.52025	0.154018	-0.826238	-0.214262	89.8885	-0.141746	0.154018	-0.447735	0.164242	89.8885	2	2	68	8.47602	0.000516884	F_LOG2_3-dehydrodeoxycholate	0.771643	0.000309363	0.187427	1.22074	0.322551	4.11704	0.39314	0.0978838	0.187427	0.842232	-0.0559523	2.09757	-0.378503	0.115258	0.187427	0.0705887	-0.827595	-2.01947
Feces	F_LOG2_3-dehydroshikimate	-0.0286111	0.111908	-0.25104	0.193818	87.0071	-0.71459	0.111908	-0.937019	-0.492161	87.0071	0.545021	0.111908	0.322593	0.76745	87.0071	2	2	68	44.9518	3.63049e-13	F_LOG2_3-dehydroshikimate	0.685979	6.97318e-06	0.133022	1.00471	0.367246	5.15689	-0.573632	0.000156674	0.133022	-0.2549	-0.892365	-4.31232	-1.25961	6.57738e-11	0.133022	-0.940879	-1.57834	-9.46921
Feces	F_LOG2_3'-dephospho-acetyl-CoA	-2.04761	0.150604	-2.34678	-1.74844	90.6688	-2.09723	0.150604	-2.3964	-1.79806	90.6688	-0.882764	0.150604	-1.18194	-0.583592	90.6688	2	2	68	27.7675	1.52915e-09	F_LOG2_3'-dephospho-acetyl-CoA	0.0496211	0.960915	0.184455	0.491593	-0.392351	0.269015	-1.16484	7.10004e-08	0.184455	-0.722873	-1.60682	-6.31506	-1.21447	2.36829e-08	0.184455	-0.772494	-1.65644	-6.58408
Feces	F_LOG2_3-formylindole	-0.184927	0.0698351	-0.323599	-0.046255	93.3369	0.261681	0.0698351	0.123009	0.400353	93.3369	-0.143638	0.0698351	-0.28231	-0.00496588	93.3369	2	2	68	15.9181	2.13554e-06	F_LOG2_3-formylindole	-0.446608	8.49115e-06	0.0874795	-0.236999	-0.656218	-5.10529	-0.0412892	0.88467	0.0874795	0.16832	-0.250898	-0.471987	0.405319	4.94758e-05	0.0874795	0.614928	0.19571	4.63331
Feces	F_LOG2_3-hydroxy-3-methylglutarate	0.0269293	0.191888	-0.35468	0.408538	83.7199	-0.0269642	0.191888	-0.408573	0.354645	83.7199	0.0834298	0.191888	-0.298179	0.465039	83.7199	2	2	68	0.123598	0.883933	F_LOG2_3-hydroxy-3-methylglutarate	0.0538935	0.968065	0.222058	0.585964	-0.478177	0.242701	-0.0565005	0.964959	0.222058	0.47557	-0.588571	-0.254441	-0.110394	0.872916	0.222058	0.421677	-0.642465	-0.497142
Feces	F_LOG2_3-hydroxybutyrate (BHBA)	0.148522	0.131554	-0.113034	0.410078	85.1804	-0.835638	0.131554	-1.09719	-0.574081	85.1804	0.93647	0.131554	0.674913	1.19803	85.1804	2	2	68	66.4192	1.0198e-16	F_LOG2_3-hydroxybutyrate (BHBA)	0.98416	5.28016e-08	0.154068	1.35332	0.614997	6.38781	-0.787948	8.20558e-06	0.154068	-0.418785	-1.15711	-5.11427	-1.77211	6.56295e-11	0.154068	-1.40294	-2.14127	-11.5021
Feces	F_LOG2_3-hydroxydodecanedioate*	-0.143508	0.121454	-0.384765	0.0977488	90.9286	-0.830733	0.121454	-1.07199	-0.589476	90.9286	0.628703	0.121454	0.387447	0.86996	90.9286	2	2	68	47.9765	1.01122e-13	F_LOG2_3-hydroxydodecanedioate*	0.687225	5.38741e-05	0.149074	1.04442	0.33003	4.60996	-0.772211	6.38129e-06	0.149074	-0.415017	-1.12941	-5.18006	-1.45944	6.56679e-11	0.149074	-1.10224	-1.81663	-9.79003
Feces	F_LOG2_3-hydroxyhexanoate	-0.477797	0.189506	-0.853984	-0.101609	95.575	-0.889658	0.189506	-1.26585	-0.513471	95.575	-0.0148431	0.189506	-0.391031	0.361344	95.575	2	2	68	6.53096	0.00254406	F_LOG2_3-hydroxyhexanoate	0.411862	0.212393	0.242192	0.992176	-0.168453	1.70056	-0.462953	0.143208	0.242192	0.117361	-1.04327	-1.91152	-0.874815	0.00165213	0.242192	-0.294501	-1.45513	-3.61208
Feces	F_LOG2_3-hydroxyhippurate	-0.467168	0.142675	-0.750667	-0.183669	88.8578	-0.632188	0.142675	-0.915687	-0.348689	88.8578	-0.166746	0.142675	-0.450246	0.116753	88.8578	2	2	68	3.75739	0.0283281	F_LOG2_3-hydroxyhippurate	0.16502	0.605438	0.172166	0.577547	-0.247507	0.958492	-0.300422	0.19615	0.172166	0.112105	-0.712948	-1.74495	-0.465442	0.023255	0.172166	-0.052915	-0.877968	-2.70344
Feces	F_LOG2_3-hydroxyindolin-2-one	-0.235672	0.108094	-0.45017	-0.0211732	98.3836	0.942913	0.108094	0.728415	1.15741	98.3836	-0.651849	0.108094	-0.866348	-0.437351	98.3836	2	2	68	67.7464	6.52589e-17	F_LOG2_3-hydroxyindolin-2-one	-1.17858	8.49617e-11	0.142129	-0.838032	-1.51914	-8.29239	0.416178	0.0127144	0.142129	0.756731	0.0756244	2.92818	1.59476	6.56296e-11	0.142129	1.93532	1.25421	11.2206
Feces	F_LOG2_3-hydroxyisobutyrate	-0.829723	0.132195	-1.09195	-0.567499	101.494	-0.00320193	0.132195	-0.265427	0.259023	101.494	0.400432	0.132195	0.138207	0.662657	101.494	2	2	68	23.684	1.56463e-08	F_LOG2_3-hydroxyisobutyrate	-0.826522	7.05396e-05	0.182225	-0.389894	-1.26315	-4.53572	-1.23016	1.19622e-08	0.182225	-0.793528	-1.66678	-6.75076	-0.403634	0.0758099	0.182225	0.0329938	-0.840262	-2.21503
Feces	F_LOG2_3-hydroxylaurate	-0.0202107	0.111349	-0.241271	0.20085	94.87	-0.398171	0.111349	-0.619232	-0.177111	94.87	0.0510276	0.111349	-0.170033	0.272088	94.87	2	2	68	5.83127	0.00459897	F_LOG2_3-hydroxylaurate	0.377961	0.0251519	0.141388	0.716739	0.039183	2.67323	-0.0712382	0.869706	0.141388	0.26754	-0.410016	-0.503851	-0.449199	0.00625735	0.141388	-0.110421	-0.787977	-3.17708
Feces	F_LOG2_3-hydroxymargaroylglycine	-0.497966	0.257675	-1.01109	0.0151611	76.7095	-0.626181	0.257675	-1.13931	-0.113053	76.7095	-0.66632	0.257675	-1.17945	-0.153193	76.7095	2	2	68	0.196057	0.822428	F_LOG2_3-hydroxymargaroylglycine	0.128215	0.891671	0.280851	0.80116	-0.54473	0.456522	0.168354	0.820876	0.280851	0.841299	-0.504591	0.599444	0.0401396	0.988804	0.280851	0.713085	-0.632805	0.142921
Feces	F_LOG2_3-hydroxymyristate	0.0798165	0.113096	-0.144569	0.304202	99.779	-0.219847	0.113096	-0.444233	0.00453825	99.779	-0.189682	0.113096	-0.414067	0.0347037	99.779	2	2	68	2.37935	0.10028	F_LOG2_3-hydroxymyristate	0.299664	0.124681	0.15127	0.662122	-0.0627941	1.98098	0.269498	0.183439	0.15127	0.631956	-0.0929595	1.78157	-0.0301654	0.978323	0.15127	0.332292	-0.392623	-0.199414
Feces	F_LOG2_3-hydroxyoctanoate	-0.604831	0.072551	-0.748764	-0.460899	100.363	-0.260811	0.072551	-0.404743	-0.116878	100.363	0.186454	0.072551	0.0425211	0.330386	100.363	2	2	68	32.8766	1.02556e-10	F_LOG2_3-hydroxyoctanoate	-0.344021	0.00224207	0.0978596	-0.10954	-0.578502	-3.51546	-0.791285	1.11463e-10	0.0978596	-0.556804	-1.02577	-8.08593	-0.447264	6.21959e-05	0.0978596	-0.212784	-0.681745	-4.57047
Feces	F_LOG2_3-hydroxypalmitate	0.0127929	0.181051	-0.347457	0.373043	80.76	0.164453	0.181051	-0.195797	0.524703	80.76	-0.489809	0.181051	-0.850059	-0.129559	80.76	2	2	68	5.61339	0.00554185	F_LOG2_3-hydroxypalmitate	-0.15166	0.7395	0.204414	0.338135	-0.641455	-0.741927	0.502602	0.0430283	0.204414	0.992397	0.0128065	2.45874	0.654262	0.00583842	0.204414	1.14406	0.164467	3.20067
Feces	F_LOG2_3-hydroxysebacate	0.372093	0.0997065	0.174326	0.569861	101.992	-0.718897	0.0997065	-0.916664	-0.521129	101.992	0.222996	0.0997065	0.0252287	0.420764	101.992	2	2	68	35.4226	2.87907e-11	F_LOG2_3-hydroxysebacate	1.09099	2.43541e-10	0.140564	1.42779	0.754186	7.76154	0.149097	0.541578	0.140564	0.4859	-0.187707	1.06071	-0.941893	1.4679e-08	0.140564	-0.605089	-1.2787	-6.70083
Feces	F_LOG2_3-hydroxystachydrine*	-0.141261	0.148236	-0.435333	0.15281	100.703	-6.0681	0.148236	-6.36218	-5.77403	100.703	-6.12785	0.148236	-6.42192	-5.83377	100.703	2	2	68	498.304	2.4035e-41	F_LOG2_3-hydroxystachydrine*	5.92684	6.56295e-11	0.217886	6.44892	5.40477	27.2015	5.98658	6.56295e-11	0.217886	6.50866	5.46451	27.4757	0.0597422	0.959429	0.217886	0.581819	-0.462334	0.27419
Feces	F_LOG2_3-hydroxysuberate	0.0342257	0.0664616	-0.0977486	0.1662	93.2866	-0.499684	0.0664616	-0.631658	-0.36771	93.2866	0.386069	0.0664616	0.254095	0.518043	93.2866	2	2	68	57.4434	2.46091e-15	F_LOG2_3-hydroxysuberate	0.53391	4.70989e-08	0.0832174	0.733307	0.334513	6.41584	-0.351843	0.000210604	0.0832174	-0.152447	-0.55124	-4.228	-0.885753	6.56305e-11	0.0832174	-0.686356	-1.08515	-10.6438
Feces	F_LOG2_3-hydroxytridecanoate	-0.316843	0.163474	-0.641222	0.00753613	98.741	-0.286655	0.163474	-0.611034	0.0377242	98.741	-0.108462	0.163474	-0.432841	0.215917	98.741	2	2	68	0.544469	0.582657	F_LOG2_3-hydroxytridecanoate	-0.0301881	0.989274	0.215828	0.486955	-0.547332	-0.139871	-0.208381	0.601039	0.215828	0.308762	-0.725525	-0.965497	-0.178193	0.688517	0.215828	0.33895	-0.695336	-0.825626
Feces	F_LOG2_3-indoleglyoxylic acid	-0.0932329	0.0940843	-0.28021	0.0937438	87.8697	-0.49129	0.0940843	-0.678267	-0.304314	87.8697	0.843987	0.0940843	0.657011	1.03096	87.8697	2	2	68	74.1056	8.30692e-18	F_LOG2_3-indoleglyoxylic acid	0.398058	0.00211225	0.112622	0.66791	0.128205	3.53446	-0.93722	8.27234e-11	0.112622	-0.667368	-1.20707	-8.32183	-1.33528	6.56295e-11	0.112622	-1.06543	-1.60513	-11.8563
Feces	F_LOG2_3-ketosphinganine	-0.322227	0.116201	-0.552719	-0.091734	101.697	0.285079	0.116201	0.0545868	0.515572	101.697	-0.29873	0.116201	-0.529223	-0.0682377	101.697	2	2	68	9.11811	0.000310351	F_LOG2_3-ketosphinganine	-0.607306	0.00099526	0.161131	-0.221221	-0.993391	-3.76902	-0.0234962	0.988348	0.161131	0.362589	-0.409581	-0.145821	0.58381	0.00159454	0.161131	0.969895	0.197725	3.6232
Feces	F_LOG2_3-methyl-2-oxobutyrate	-0.800063	0.211564	-1.22047	-0.379655	88.4508	0.325781	0.211564	-0.0946272	0.74619	88.4508	0.203749	0.211564	-0.216659	0.624157	88.4508	2	2	68	11.7903	4.01771e-05	F_LOG2_3-methyl-2-oxobutyrate	-1.12584	0.000105156	0.254448	-0.516162	-1.73553	-4.42465	-1.00381	0.000555208	0.254448	-0.39413	-1.61349	-3.94505	0.122032	0.881162	0.254448	0.731714	-0.48765	0.479595
Feces	F_LOG2_3-methyl-2-oxovalerate	-1.11496	0.225919	-1.56403	-0.665889	86.5335	0.230212	0.225919	-0.21886	0.679283	86.5335	0.573098	0.225919	0.124026	1.02217	86.5335	2	2	68	22.249	3.6845e-08	F_LOG2_3-methyl-2-oxovalerate	-1.34517	1.13687e-05	0.267512	-0.704188	-1.98616	-5.02845	-1.68806	7.24142e-08	0.267512	-1.04707	-2.32904	-6.31021	-0.342886	0.410278	0.267512	0.298098	-0.983871	-1.28176
Feces	F_LOG2_3-methylbutanol sulfate	0.248958	0.178686	-0.108041	0.605957	63.6955	-0.636101	0.178686	-0.993101	-0.279102	63.6955	0.312454	0.178686	-0.044545	0.669454	63.6955	2	2	68	19.4988	2.02574e-07	F_LOG2_3-methylbutanol sulfate	0.885059	5.65605e-06	0.169828	1.29198	0.478136	5.21152	-0.0634965	0.925926	0.169828	0.343426	-0.470419	-0.373888	-0.948556	1.32125e-06	0.169828	-0.541633	-1.35548	-5.5854
Feces	F_LOG2_3-methylglutaconate	-1.57864	0.106906	-1.7907	-1.36658	101.528	-2.1793	0.106906	-2.39136	-1.96724	101.528	0.380518	0.106906	0.168458	0.592577	101.528	2	2	68	164.733	8.49442e-27	F_LOG2_3-methylglutaconate	0.600663	0.000360658	0.147499	0.954084	0.247241	4.07231	-1.95916	6.56295e-11	0.147499	-1.60573	-2.31258	-13.2825	-2.55982	6.56295e-11	0.147499	-2.2064	-2.91324	-17.3548
Feces	F_LOG2_3-methylglutarate/2-methylglutarate	-0.530367	0.146905	-0.822366	-0.238368	86.8157	-0.561936	0.146905	-0.853934	-0.269937	86.8157	0.288162	0.146905	-0.00383651	0.580161	86.8157	2	2	68	15.2822	3.3024e-06	F_LOG2_3-methylglutarate/2-methylglutarate	0.0315687	0.982093	0.174351	0.44933	-0.386192	0.181064	-0.818529	3.95055e-05	0.174351	-0.400768	-1.23629	-4.69472	-0.850098	2.01911e-05	0.174351	-0.432337	-1.26786	-4.87579
Feces	F_LOG2_3-methylhistidine	0.0172094	0.104438	-0.190317	0.224736	88.661	0.184157	0.104438	-0.0233692	0.391684	88.661	-0.427669	0.104438	-0.635195	-0.220142	88.661	2	2	68	12.6356	2.15716e-05	F_LOG2_3-methylhistidine	-0.166948	0.385352	0.125823	0.134536	-0.468432	-1.32685	0.444878	0.00210374	0.125823	0.746362	0.143394	3.53574	0.611826	2.12111e-05	0.125823	0.91331	0.310342	4.86259
Feces	F_LOG2_3-phenylpropionate (hydrocinnamate)	-0.0205417	0.206087	-0.429657	0.388573	95.3399	-0.0687438	0.206087	-0.477859	0.340371	95.3399	-0.773569	0.206087	-1.18268	-0.364454	95.3399	2	2	68	5.1454	0.00830116	F_LOG2_3-phenylpropionate (hydrocinnamate)	0.0482021	0.981631	0.262808	0.677916	-0.581512	0.183411	0.753027	0.0151082	0.262808	1.38274	0.123313	2.86531	0.704825	0.024594	0.262808	1.33454	0.0751112	2.6819
Feces	F_LOG2_3-sulfo-L-alanine	-0.312514	0.0965382	-0.504583	-0.120446	81.3483	1.45593	0.0965382	1.26386	1.648	81.3483	-0.550855	0.0965382	-0.742923	-0.358787	81.3483	2	2	68	200.342	3.12891e-29	F_LOG2_3-sulfo-L-alanine	-1.76845	6.56295e-11	0.109538	-1.50598	-2.03091	-16.1446	0.238341	0.0826566	0.109538	0.500803	-0.0241217	2.17588	2.00679	6.56295e-11	0.109538	2.26925	1.74432	18.3205
Feces	F_LOG2_3-ureidopropionate	-0.692276	0.173348	-1.03675	-0.347803	88.3523	0.582857	0.173348	0.238384	0.92733	88.3523	-0.0235233	0.173348	-0.367996	0.32095	88.3523	2	2	68	18.7487	3.27403e-07	F_LOG2_3-ureidopropionate	-1.27513	1.55857e-07	0.208319	-0.775982	-1.77428	-6.12107	-0.668753	0.00567603	0.208319	-0.169602	-1.1679	-3.21024	0.60638	0.0133379	0.208319	1.10553	0.107229	2.91083
Feces	F_LOG2_4-acetamidobutanoate	-0.306008	0.165172	-0.636198	0.0241825	61.8546	-0.325319	0.165172	-0.655509	0.00487126	61.8546	0.893716	0.165172	0.563526	1.22391	61.8546	2	2	68	41.5339	1.63478e-12	F_LOG2_4-acetamidobutanoate	0.0193113	0.991283	0.153235	0.386476	-0.347854	0.126024	-1.19972	1.99648e-10	0.153235	-0.832559	-1.56689	-7.82932	-1.21904	1.44757e-10	0.153235	-0.85187	-1.5862	-7.95535
Feces	F_LOG2_4-cholesten-3-one	0.226233	0.116297	-0.0046101	0.457076	96.1196	-0.237496	0.116297	-0.46834	-0.00665296	96.1196	0.262366	0.116297	0.0315228	0.493209	96.1196	2	2	68	6.9629	0.00177418	F_LOG2_4-cholesten-3-one	0.463729	0.00773685	0.149395	0.821694	0.105765	3.10405	-0.0361329	0.968282	0.149395	0.321832	-0.394098	-0.241861	-0.499862	0.00378205	0.149395	-0.141898	-0.857827	-3.34591
Feces	F_LOG2_4-guanidinobutanoate	-0.0201416	0.0809033	-0.180893	0.14061	89.0691	-0.0897304	0.0809033	-0.250482	0.071021	89.0691	0.193785	0.0809033	0.0330334	0.354536	89.0691	2	2	68	4.56543	0.0137893	F_LOG2_4-guanidinobutanoate	0.0695888	0.757505	0.0977944	0.303913	-0.164736	0.711583	-0.213926	0.0805713	0.0977944	0.0203982	-0.448251	-2.18751	-0.283515	0.0137753	0.0977944	-0.0491906	-0.51784	-2.89909
Feces	F_LOG2_4-hydroxybenzoate	-0.526893	0.172767	-0.871774	-0.182012	66.6135	-1.0556	0.172767	-1.40048	-0.710723	66.6135	1.58446	0.172767	1.23958	1.92934	66.6135	2	2	68	134.889	2.14685e-24	F_LOG2_4-hydroxybenzoate	0.528711	0.00763987	0.17009	0.936263	0.12116	3.10842	-2.11135	6.56295e-11	0.17009	-1.7038	-2.51891	-12.4132	-2.64006	6.56295e-11	0.17009	-2.23251	-3.04762	-15.5216
Feces	F_LOG2_4-hydroxycinnamate	-0.561475	0.116151	-0.792017	-0.330932	96.4845	0.282713	0.116151	0.0521706	0.513256	96.4845	0.176382	0.116151	-0.054161	0.406924	96.4845	2	2	68	18.8577	3.05204e-07	F_LOG2_4-hydroxycinnamate	-0.844188	1.07429e-06	0.149734	-0.485411	-1.20297	-5.63791	-0.737856	1.66181e-05	0.149734	-0.379079	-1.09663	-4.92777	0.106332	0.758356	0.149734	0.465109	-0.252446	0.710135
Feces	F_LOG2_4-hydroxyphenylacetate	-0.904888	0.145383	-1.19364	-0.616136	91.7844	-0.649785	0.145383	-0.938537	-0.361033	91.7844	1.04547	0.145383	0.75672	1.33422	91.7844	2	2	68	69.5857	3.54893e-17	F_LOG2_4-hydroxyphenylacetate	-0.255103	0.336689	0.179722	0.175529	-0.685735	-1.41943	-1.95036	6.56299e-11	0.179722	-1.51973	-2.38099	-10.8521	-1.69526	6.57975e-11	0.179722	-1.26463	-2.12589	-9.43264
Feces	F_LOG2_4-hydroxyphenylacetylglycine	-0.986977	0.259073	-1.5011	-0.472856	98.0248	-1.81168	0.259073	-2.3258	-1.29756	98.0248	-0.142482	0.259073	-0.656603	0.371639	98.0248	2	2	68	12.1016	3.19115e-05	F_LOG2_4-hydroxyphenylacetylglycine	0.824699	0.0460476	0.339298	1.63769	0.0117095	2.43061	-0.844495	0.0399796	0.339298	-0.0315057	-1.65748	-2.48895	-1.66919	1.71386e-05	0.339298	-0.856205	-2.48218	-4.91955
Feces	F_LOG2_4-hydroxyphenylpyruvate	-0.618625	0.203535	-1.02383	-0.213416	77.98	0.2399	0.203535	-0.165309	0.645108	77.98	0.743891	0.203535	0.338682	1.1491	77.98	2	2	68	18.8561	3.05524e-07	F_LOG2_4-hydroxyphenylpyruvate	-0.858524	0.000823874	0.224361	-0.320935	-1.39611	-3.82654	-1.36252	1.8931e-07	0.224361	-0.824926	-1.9001	-6.07288	-0.503991	0.07068	0.224361	0.0335978	-1.04158	-2.24634
Feces	F_LOG2_4-imidazoleacetate	0.0180148	0.137354	-0.255952	0.291981	69.6616	-0.415877	0.137354	-0.689843	-0.14191	69.6616	0.341736	0.137354	0.0677699	0.615703	69.6616	2	2	68	14.7805	4.67625e-06	F_LOG2_4-imidazoleacetate	0.433891	0.00776236	0.139834	0.768946	0.0988362	3.10291	-0.323722	0.0604376	0.139834	0.0113336	-0.658777	-2.31504	-0.757613	2.54525e-06	0.139834	-0.422558	-1.09267	-5.41795
Feces	F_LOG2_4-methyl-2-oxopentanoate	-0.945128	0.206318	-1.35549	-0.53477	83.0061	0.204288	0.206318	-0.20607	0.614646	83.0061	0.624125	0.206318	0.213767	1.03448	83.0061	2	2	68	23.43	1.8179e-08	F_LOG2_4-methyl-2-oxopentanoate	-1.14942	2.28542e-05	0.237356	-0.58069	-1.71814	-4.84259	-1.56925	2.11764e-08	0.237356	-1.00053	-2.13798	-6.6114	-0.419836	0.187799	0.237356	0.14889	-0.988563	-1.76881
Feces	F_LOG2_4-methylcatechol sulfate	-0.363456	0.108508	-0.578682	-0.14823	101.992	-0.891866	0.108508	-1.10709	-0.67664	101.992	-0.725677	0.108508	-0.940903	-0.510451	101.992	2	2	68	6.24029	0.00324941	F_LOG2_4-methylcatechol sulfate	0.52841	0.0027115	0.152966	0.89493	0.16189	3.45444	0.362221	0.0534285	0.152966	0.728741	-0.00429893	2.36799	-0.166189	0.525694	0.152966	0.200331	-0.532709	-1.08645
Feces	F_LOG2_4-methylhexanoate (a7:0)	-0.785796	0.117674	-1.02044	-0.551156	70.9131	-0.893042	0.117674	-1.12768	-0.658402	70.9131	-0.450717	0.117674	-0.685357	-0.216077	70.9131	2	2	68	7.22933	0.00142321	F_LOG2_4-methylhexanoate (a7:0)	0.107247	0.652372	0.121361	0.398039	-0.183545	0.883703	-0.335078	0.0199911	0.121361	-0.0442862	-0.62587	-2.76101	-0.442325	0.0014885	0.121361	-0.151533	-0.733117	-3.64471
Feces	F_LOG2_5-(2-Hydroxyethyl)-4-methylthiazole	-1.75583	0.231361	-2.21477	-1.29689	101.376	0.118857	0.231361	-0.34008	0.577795	101.376	0.689115	0.231361	0.230177	1.14805	101.376	2	2	68	32.3633	1.33268e-10	F_LOG2_5-(2-Hydroxyethyl)-4-methylthiazole	-1.87469	3.86008e-07	0.317988	-1.11276	-2.63662	-5.89546	-2.44495	3.06749e-10	0.317988	-1.68302	-3.20687	-7.68879	-0.570257	0.179487	0.317988	0.191672	-1.33219	-1.79333
Feces	F_LOG2_5-(galactosylhydroxy)-L-lysine	0.0110095	0.160728	-0.3078	0.329819	101.83	-0.874788	0.160728	-1.1936	-0.555978	101.83	0.457069	0.160728	0.138259	0.775879	101.83	2	2	68	18.3191	4.32357e-07	F_LOG2_5-(galactosylhydroxy)-L-lysine	0.885798	0.000537827	0.223997	1.42251	0.349081	3.95451	-0.446059	0.122081	0.223997	0.0906575	-0.982776	-1.99137	-1.33186	3.15438e-07	0.223997	-0.79514	-1.86857	-5.94588
Feces	F_LOG2_5,6-DiHETrE	0.262632	0.113097	0.0382111	0.487053	98.5729	0.135768	0.113097	-0.0886532	0.360189	98.5729	-1.10803	0.113097	-1.33245	-0.883605	98.5729	2	2	68	51.6581	2.27071e-14	F_LOG2_5,6-DiHETrE	0.126864	0.672602	0.149027	0.483947	-0.230218	0.851285	1.37066	6.60745e-11	0.149027	1.72774	1.01358	9.19739	1.24379	8.1074e-11	0.149027	1.60088	0.886712	8.34611
Feces	F_LOG2_5,6-dihydrouracil	-1.71188	0.26626	-2.24089	-1.18288	89.6092	-1.3422	0.26626	-1.8712	-0.813194	89.6092	-0.330705	0.26626	-0.859709	0.198299	89.6092	2	2	68	9.78383	0.000184339	F_LOG2_5,6-dihydrouracil	-0.369684	0.4909	0.323275	0.404914	-1.14428	-1.14356	-1.38118	0.000180265	0.323275	-0.606579	-2.15578	-4.27245	-1.01149	0.00720073	0.323275	-0.236895	-1.78609	-3.12889
Feces	F_LOG2_5,6-dihydrouridine	0.607694	0.210495	0.18997	1.02542	97.9467	-0.22458	0.210495	-0.642303	0.193144	97.9467	-0.863949	0.210495	-1.28167	-0.446226	97.9467	2	2	68	14.3545	6.30111e-06	F_LOG2_5,6-dihydrouridine	0.832273	0.00979152	0.275444	1.49226	0.172284	3.02157	1.47164	3.40822e-06	0.275444	2.13163	0.811654	5.34281	0.63937	0.0595797	0.275444	1.29936	-0.0206195	2.32123
Feces	F_LOG2_5-aminovalerate	0.258143	0.0502884	0.158396	0.35789	101.984	-0.432317	0.0502884	-0.532064	-0.33257	101.984	0.033393	0.0502884	-0.0663539	0.13314	101.984	2	2	68	49.4815	5.44778e-14	F_LOG2_5-aminovalerate	0.69046	6.56745e-11	0.0708016	0.860107	0.520812	9.75203	0.22475	0.00630738	0.0708016	0.394397	0.0551023	3.17436	-0.46571	2.43118e-08	0.0708016	-0.296063	-0.635357	-6.57767
Feces	F_LOG2_5-dodecenoate (12:1n7)	0.0880903	0.244204	-0.396376	0.572557	100.462	-1.15418	0.244204	-1.63864	-0.669712	100.462	-0.901512	0.244204	-1.38598	-0.417046	100.462	2	2	68	7.92143	0.000808085	F_LOG2_5-dodecenoate (12:1n7)	1.24227	0.00100653	0.329902	2.03274	0.451794	3.76558	0.989603	0.010415	0.329902	1.78008	0.199128	2.99969	-0.252666	0.725085	0.329902	0.537809	-1.04314	-0.765884
Feces	F_LOG2_5-HETE	0.235363	0.149943	-0.0620484	0.532775	101.985	0.380604	0.149943	0.0831917	0.678015	101.985	-0.766989	0.149943	-1.0644	-0.469577	101.985	2	2	68	17.517	7.31072e-07	F_LOG2_5-HETE	-0.14524	0.771346	0.211142	0.360676	-0.651156	-0.687879	1.00235	3.25487e-05	0.211142	1.50827	0.496436	4.74729	1.14759	2.38004e-06	0.211142	1.65351	0.641677	5.43517
Feces	F_LOG2_5-hydroxyindoleacetate	-0.486533	0.203829	-0.891347	-0.0817197	92.1429	-0.244577	0.203829	-0.649391	0.160237	92.1429	-0.373077	0.203829	-0.77789	0.0317372	92.1429	2	2	68	0.45885	0.633952	F_LOG2_5-hydroxyindoleacetate	-0.241956	0.606155	0.252736	0.363622	-0.847535	-0.95735	-0.113457	0.895049	0.252736	0.492122	-0.719035	-0.448915	0.1285	0.867496	0.252736	0.734078	-0.477079	0.508435
Feces	F_LOG2_5-hydroxylysine	0.082922	0.171703	-0.25792	0.423764	95.6966	0.673351	0.171703	0.332509	1.01419	95.6966	-0.755326	0.171703	-1.09617	-0.414485	95.6966	2	2	68	21.3578	6.34177e-08	F_LOG2_5-hydroxylysine	-0.590429	0.024235	0.219689	-0.0640336	-1.11682	-2.68757	0.838248	0.000854089	0.219689	1.36464	0.311853	3.81561	1.42868	3.29715e-08	0.219689	1.95507	0.902282	6.50318
Feces	F_LOG2_5-hydroxymethylcytosine	-0.245363	0.146997	-0.538098	0.0473732	76.5624	0.0272827	0.146997	-0.265453	0.320018	76.5624	-0.048578	0.146997	-0.341314	0.244158	76.5624	2	2	68	1.54693	0.220298	F_LOG2_5-hydroxymethylcytosine	-0.272645	0.211116	0.160007	0.110746	-0.656036	-1.70396	-0.196785	0.439869	0.160007	0.186607	-0.580176	-1.22985	0.0758606	0.883696	0.160007	0.459252	-0.307531	0.474109
Feces	F_LOG2_5-hydroxymethyluracil	-1.37712	0.145963	-1.66674	-1.08751	99.3084	-0.136968	0.145963	-0.426578	0.152642	99.3084	-0.522914	0.145963	-0.812525	-0.233304	99.3084	2	2	68	21.3956	6.19623e-08	F_LOG2_5-hydroxymethyluracil	-1.24016	5.20364e-08	0.194036	-0.775229	-1.70508	-6.39139	-0.854211	0.000113868	0.194036	-0.389283	-1.31914	-4.40234	0.385946	0.122658	0.194036	0.850874	-0.0789813	1.98905
Feces	F_LOG2_5-methyl-2'-deoxycytidine	0.641248	0.0848466	0.472955	0.809541	101.981	-1.52479	0.0848466	-1.69308	-1.3565	101.981	0.108113	0.0848466	-0.06018	0.276407	101.981	2	2	68	178.678	8.46631e-28	F_LOG2_5-methyl-2'-deoxycytidine	2.16604	6.56295e-11	0.119403	2.45214	1.87994	18.1405	0.533135	9.10103e-05	0.119403	0.819236	0.247034	4.465	-1.6329	6.56295e-11	0.119403	-1.3468	-1.919	-13.6755
Feces	F_LOG2_5-methylcytosine	-0.268416	0.146335	-0.558764	0.0219324	99.3274	0.0716838	0.146335	-0.218664	0.362032	99.3274	-0.0530138	0.146335	-0.343362	0.237334	99.3274	2	2	68	1.56378	0.216777	F_LOG2_5-methylcytosine	-0.340099	0.195105	0.194577	0.126125	-0.806324	-1.74789	-0.215402	0.513077	0.194577	0.250823	-0.681626	-1.10703	0.124698	0.798128	0.194577	0.590922	-0.341527	0.640865
Feces	F_LOG2_5-methylhexanoate (i7:0)	-0.716005	0.210371	-1.13557	-0.296444	70.0973	-0.76956	0.210371	-1.18912	-0.349999	70.0973	-1.02516	0.210371	-1.44472	-0.605596	70.0973	2	2	68	1.17936	0.313685	F_LOG2_5-methylhexanoate (i7:0)	0.053555	0.966436	0.215148	0.56907	-0.46196	0.248922	0.309152	0.327896	0.215148	0.824667	-0.206363	1.43693	0.255597	0.464353	0.215148	0.771112	-0.259918	1.18801
Feces	F_LOG2_5-methylthioadenosine (MTA)	-3.30883	0.207996	-3.72139	-2.89627	101.948	-3.67591	0.207996	-4.08847	-3.26335	101.948	-0.46928	0.207996	-0.881841	-0.0567194	101.948	2	2	68	72.3524	1.44836e-17	F_LOG2_5-methylthioadenosine (MTA)	0.367079	0.423689	0.291788	1.06623	-0.332071	1.25804	-2.83955	6.56784e-11	0.291788	-2.1404	-3.5387	-9.73156	-3.20663	6.56297e-11	0.291788	-2.50748	-3.90578	-10.9896
Feces	F_LOG2_5-methyluridine (ribothymidine)	0.350923	0.311677	-0.268963	0.970809	83.2417	-0.58453	0.311677	-1.20442	0.0353556	83.2417	-0.436324	0.311677	-1.05621	0.183562	83.2417	2	2	68	3.91726	0.0245373	F_LOG2_5-methyluridine (ribothymidine)	0.935453	0.030039	0.359262	1.79628	0.0746272	2.60382	0.787247	0.0799039	0.359262	1.64807	-0.0735796	2.19129	-0.148207	0.91059	0.359262	0.712619	-1.00903	-0.412531
Feces	F_LOG2_5-oxoproline	0.530778	0.128413	0.276052	0.785505	101.35	-0.574927	0.128413	-0.829653	-0.320201	101.35	0.658786	0.128413	0.40406	0.913513	101.35	2	2	68	29.581	5.71673e-10	F_LOG2_5-oxoproline	1.10571	8.57464e-08	0.176387	1.52835	0.683065	6.26862	-0.128008	0.749154	0.176387	0.294633	-0.550648	-0.72572	-1.23371	4.41186e-09	0.176387	-0.811072	-1.65635	-6.99434
Feces	F_LOG2_6-hydroxynicotinate	-1.35768	0.12915	-1.61418	-1.10118	92.171	-0.0831432	0.12915	-0.33964	0.173354	92.171	-0.0166314	0.12915	-0.273128	0.239865	92.171	2	2	68	44.5277	4.36013e-13	F_LOG2_6-hydroxynicotinate	-1.27454	1.44186e-10	0.160176	-0.890738	-1.65833	-7.95708	-1.34105	7.94719e-11	0.160176	-0.95725	-1.72484	-8.37232	-0.0665118	0.909468	0.160176	0.317286	-0.450309	-0.415241
Feces	F_LOG2_6-oxolithocholate	1.13738	0.233883	0.673009	1.60176	94.0948	-2.65713	0.233883	-3.1215	-2.19275	94.0948	0.0255888	0.233883	-0.438785	0.489963	94.0948	2	2	68	87.4968	1.56705e-19	F_LOG2_6-oxolithocholate	3.79451	6.56295e-11	0.294924	4.50118	3.08785	12.8661	1.11179	0.000992812	0.294924	1.81846	0.40513	3.76977	-2.68272	6.63067e-11	0.294924	-1.97605	-3.38938	-9.09632
Feces	F_LOG2_6-oxopiperidine-2-carboxylate	0.0585969	0.177657	-0.294632	0.411826	85.0252	-0.14646	0.177657	-0.499689	0.206769	85.0252	-0.746997	0.177657	-1.10023	-0.393768	85.0252	2	2	68	8.11845	0.000689004	F_LOG2_6-oxopiperidine-2-carboxylate	0.205057	0.58767	0.207799	0.702963	-0.292849	0.986803	0.805594	0.000697505	0.207799	1.3035	0.307688	3.87679	0.600537	0.0141235	0.207799	1.09844	0.102631	2.88999
Feces	F_LOG2_7alpha-hydroxycholestenone	0.264841	0.0856592	0.0944999	0.435181	84.0732	0.0799995	0.0856592	-0.0903411	0.25034	84.0732	-0.324022	0.0856592	-0.494363	-0.153682	84.0732	2	2	68	18.3527	4.23003e-07	F_LOG2_7alpha-hydroxycholestenone	0.184841	0.158482	0.099415	0.423049	-0.0533668	1.85929	0.588863	3.45338e-07	0.099415	0.827071	0.350655	5.92328	0.404022	0.000371064	0.099415	0.64223	0.165814	4.06399
Feces	F_LOG2_7-ketodeoxycholate	-0.418108	0.223475	-0.86219	0.0259741	88.402	0.0256266	0.223475	-0.418455	0.469709	88.402	0.936902	0.223475	0.49282	1.38098	88.402	2	2	68	13.2229	1.40962e-05	F_LOG2_7-ketodeoxycholate	-0.443735	0.231376	0.268668	0.200019	-1.08749	-1.65161	-1.35501	1.07411e-05	0.268668	-0.711257	-1.99876	-5.04344	-0.911276	0.00328811	0.268668	-0.267522	-1.55503	-3.39183
Feces	F_LOG2_7-ketolithocholate	-2.1007	0.141859	-2.38226	-1.81915	96.8258	-2.18821	0.141859	-2.46976	-1.90665	96.8258	-1.48027	0.141859	-1.76182	-1.19871	96.8258	2	2	68	8.84864	0.000384082	F_LOG2_7-ketolithocholate	0.0875028	0.882421	0.183492	0.527166	-0.352161	0.476876	-0.620438	0.00339587	0.183492	-0.180775	-1.0601	-3.38129	-0.707941	0.000742028	0.183492	-0.268277	-1.1476	-3.85816
Feces	F_LOG2_7-methylguanine	-0.124112	0.0624143	-0.248113	-0.000111006	89.7736	-0.0231183	0.0624143	-0.147119	0.100883	89.7736	0.131855	0.0624143	0.00785429	0.255857	89.7736	2	2	68	5.77377	0.00483051	F_LOG2_7-methylguanine	-0.100994	0.383126	0.0758814	0.0808252	-0.282813	-1.33094	-0.255968	0.00348013	0.0758814	-0.0741485	-0.437787	-3.37326	-0.154974	0.109939	0.0758814	0.0268454	-0.336793	-2.04231
Feces	F_LOG2_8-hydroxyguanine	-0.189296	0.148361	-0.483609	0.105017	100.871	0.39768	0.148361	0.103367	0.691993	100.871	-0.725142	0.148361	-1.01946	-0.430829	100.871	2	2	68	15.4876	2.86691e-06	F_LOG2_8-hydroxyguanine	-0.586976	0.0134244	0.201815	-0.103408	-1.07055	-2.90848	0.535846	0.0263529	0.201815	1.01941	0.0522769	2.65513	1.12282	1.43949e-06	0.201815	1.60639	0.639253	5.56361
Feces	F_LOG2_8-hydroxyoctanoate	-0.205258	0.0799663	-0.364071	-0.0464446	92.2955	-0.474657	0.0799663	-0.63347	-0.315844	92.2955	0.947206	0.0799663	0.788393	1.10602	92.2955	2	2	68	115.739	1.28503e-22	F_LOG2_8-hydroxyoctanoate	0.269399	0.0226531	0.0992814	0.507287	0.0315115	2.71349	-1.15246	6.56295e-11	0.0992814	-0.914576	-1.39035	-11.6081	-1.42186	6.56295e-11	0.0992814	-1.18398	-1.65975	-14.3215
Feces	F_LOG2_9,10-DiHOME	-0.247606	0.133706	-0.512999	0.0177878	96.3255	-0.674072	0.133706	-0.939466	-0.408679	96.3255	0.588939	0.133706	0.323546	0.854333	96.3255	2	2	68	27.8754	1.44099e-09	F_LOG2_9,10-DiHOME	0.426467	0.0410608	0.1721	0.838835	0.0140986	2.47802	-0.836545	2.1353e-05	0.1721	-0.424177	-1.24891	-4.86081	-1.26301	1.10412e-09	0.1721	-0.850644	-1.67538	-7.33882
Feces	F_LOG2_10-hydroxystearate	0.386624	0.123311	0.141515	0.631732	86.6517	-0.55985	0.123311	-0.804958	-0.314741	86.6517	0.0556782	0.123311	-0.18943	0.300787	86.6517	2	2	68	21.6002	5.46612e-08	F_LOG2_10-hydroxystearate	0.946474	3.68666e-08	0.146154	1.29667	0.596274	6.47585	0.330946	0.0678628	0.146154	0.681145	-0.0192539	2.26436	-0.615528	0.000223078	0.146154	-0.265329	-0.965728	-4.2115
Feces	F_LOG2_10-nonadecenoate (19:1n9)	0.148734	0.172743	-0.195576	0.493045	72.5668	-0.186806	0.172743	-0.531116	0.157505	72.5668	-0.205948	0.172743	-0.550258	0.138363	72.5668	2	2	68	2.42604	0.0960011	F_LOG2_10-nonadecenoate (19:1n9)	0.33554	0.160526	0.181119	0.769518	-0.0984388	1.85259	0.354682	0.130517	0.181119	0.788661	-0.0792965	1.95828	0.0191423	0.993861	0.181119	0.453121	-0.414836	0.105689
Feces	F_LOG2_12,13-DiHOME	-0.255743	0.158025	-0.569502	0.0580155	94.0768	-1.00398	0.158025	-1.31774	-0.690225	94.0768	0.612844	0.158025	0.299085	0.926603	94.0768	2	2	68	32.9886	9.68838e-11	F_LOG2_12,13-DiHOME	0.74824	0.00104003	0.199236	1.22563	0.270852	3.75555	-0.868587	0.000132554	0.199236	-0.3912	-1.34598	-4.3596	-1.61683	1.06191e-10	0.199236	-1.13944	-2.09422	-8.11515
Feces	F_LOG2_12-dehydrocholate	-0.456583	0.256373	-0.965551	0.0523837	94.9715	-1.15277	0.256373	-1.66173	-0.643799	94.9715	0.705759	0.256373	0.196792	1.21473	94.9715	2	2	68	16.6084	1.33877e-06	F_LOG2_12-dehydrocholate	0.696183	0.0900266	0.325834	1.47691	-0.0845448	2.13662	-1.16234	0.00190455	0.325834	-0.381615	-1.94307	-3.56729	-1.85853	8.27507e-07	0.325834	-1.0778	-2.63925	-5.70391
Feces	F_LOG2_12-ketolithocholate	0.277906	0.157718	-0.0349822	0.590795	100.503	-0.494979	0.157718	-0.807867	-0.18209	100.503	-0.318683	0.157718	-0.631572	-0.00579453	100.503	2	2	68	7.21821	0.00143633	F_LOG2_12-ketolithocholate	0.772885	0.00158508	0.213206	1.28375	0.262023	3.62506	0.59659	0.018108	0.213206	1.10745	0.0857278	2.79818	-0.176296	0.687742	0.213206	0.334566	-0.687157	-0.826879
Feces	F_LOG2_13-HODE + 9-HODE	-0.70938	0.129603	-0.96663	-0.45213	96.2862	-0.257613	0.129603	-0.514863	-0.000363269	96.2862	0.780288	0.129603	0.523038	1.03754	96.2862	2	2	68	41.9609	1.34966e-12	F_LOG2_13-HODE + 9-HODE	-0.451767	0.0229104	0.166755	-0.0522062	-0.851327	-2.70917	-1.48967	6.69631e-11	0.166755	-1.09011	-1.88923	-8.93328	-1.0379	1.02717e-07	0.166755	-0.638341	-1.43746	-6.22411
Feces	F_LOG2_25-hydroxycholesterol sulfate	0.513945	0.0935811	0.328273	0.699617	99.5858	-0.115573	0.0935811	-0.301244	0.0700991	99.5858	-0.683571	0.0935811	-0.869243	-0.497899	99.5858	2	2	68	46.0431	2.27651e-13	F_LOG2_25-hydroxycholesterol sulfate	0.629518	1.07856e-05	0.124846	0.928661	0.330375	5.04235	1.19752	6.57164e-11	0.124846	1.49666	0.898373	9.59194	0.567998	6.70876e-05	0.124846	0.867141	0.268855	4.54959
Feces	F_LOG2_(3'-5')-adenylyladenosine*	-0.195272	0.155781	-0.504289	0.113744	101.293	0.0174335	0.155781	-0.291583	0.32645	101.293	-0.0387315	0.155781	-0.347748	0.270285	101.293	2	2	68	0.532135	0.589775	F_LOG2_(3'-5')-adenylyladenosine*	-0.212706	0.582311	0.213699	0.299336	-0.724748	-0.995354	-0.156541	0.745107	0.213699	0.355501	-0.668583	-0.73253	0.056165	0.962658	0.213699	0.568207	-0.455877	0.262823
Feces	F_LOG2_(3'-5')-adenylylcytidine	-0.975707	0.185738	-1.34414	-0.607277	101.525	-0.291874	0.185738	-0.660305	0.0765562	101.525	-0.295474	0.185738	-0.663904	0.0729565	101.525	2	2	68	4.72301	0.0120042	F_LOG2_(3'-5')-adenylylcytidine	-0.683833	0.0254495	0.256245	-0.0698464	-1.29782	-2.66867	-0.680233	0.0263871	0.256245	-0.0662467	-1.29422	-2.65462	0.00359969	0.999891	0.256245	0.617586	-0.610387	0.0140479
Feces	F_LOG2_(3'-5')-adenylylguanosine*	-0.718565	0.219765	-1.15455	-0.282577	100.36	-0.587638	0.219765	-1.02363	-0.15165	100.36	-0.605621	0.219765	-1.04161	-0.169633	100.36	2	2	68	0.114656	0.891845	F_LOG2_(3'-5')-adenylylguanosine*	-0.130927	0.898212	0.296415	0.579312	-0.841166	-0.441702	-0.112944	0.923184	0.296415	0.597295	-0.823183	-0.381034	0.017983	0.997973	0.296415	0.728222	-0.692256	0.0606682
Feces	F_LOG2_(3'-5')-adenylyluridine	-0.295256	0.156606	-0.605885	0.0153729	101.94	-0.20032	0.156606	-0.510949	0.110309	101.94	-0.0407413	0.156606	-0.35137	0.269888	101.94	2	2	68	0.686285	0.506896	F_LOG2_(3'-5')-adenylyluridine	-0.0949358	0.90224	0.219566	0.431166	-0.621037	-0.432379	-0.254515	0.481517	0.219566	0.271587	-0.780616	-1.15917	-0.159579	0.748518	0.219566	0.366522	-0.68568	-0.726792
Feces	F_LOG2_(3'-5')-cytidylyluridine*	-0.539447	0.115907	-0.769669	-0.309226	91.4253	-0.365148	0.115907	-0.59537	-0.134927	91.4253	-0.43642	0.115907	-0.666641	-0.206198	91.4253	2	2	68	0.752575	0.475035	F_LOG2_(3'-5')-cytidylyluridine*	-0.174299	0.445519	0.142855	0.167994	-0.516593	-1.22011	-0.103028	0.751828	0.142855	0.239266	-0.445321	-0.721207	0.0712713	0.872074	0.142855	0.413565	-0.271022	0.498907
Feces	F_LOG2_(3'-5')-guanylyladenosine*	-0.709371	0.169165	-1.04505	-0.373688	98.4525	-0.628309	0.169165	-0.963992	-0.292626	98.4525	-1.14403	0.169165	-1.47971	-0.808346	98.4525	2	2	68	3.10428	0.0512703	F_LOG2_(3'-5')-guanylyladenosine*	-0.0810621	0.929589	0.222601	0.452312	-0.614436	-0.364158	0.434657	0.132003	0.222601	0.968031	-0.0987166	1.95263	0.51572	0.0601953	0.222601	1.04909	-0.0176545	2.31678
Feces	F_LOG2_(3'-5')-guanylylcytidine	-0.72331	0.126051	-0.973347	-0.473274	101.489	-0.605921	0.126051	-0.855958	-0.355885	101.489	-1.18743	0.126051	-1.43747	-0.937397	101.489	2	2	68	6.26556	0.00318079	F_LOG2_(3'-5')-guanylylcytidine	-0.117389	0.778383	0.173734	0.298893	-0.533671	-0.675684	0.464123	0.0252666	0.173734	0.880405	0.0478412	2.67147	0.581512	0.00376784	0.173734	0.997794	0.16523	3.34715
Feces	F_LOG2_(3'-5')-guanylyluridine	-1.23682	0.152726	-1.53978	-0.933866	101.289	-0.987274	0.152726	-1.29023	-0.684318	101.289	-1.51558	0.152726	-1.81854	-1.21263	101.289	2	2	68	3.18312	0.0477005	F_LOG2_(3'-5')-guanylyluridine	-0.249549	0.462462	0.209492	0.252415	-0.751512	-1.19121	0.278761	0.383285	0.209492	0.780724	-0.223202	1.33065	0.52831	0.0368739	0.209492	1.03027	0.0263465	2.52186
Feces	F_LOG2_(3'-5')-uridylylcytidine*	-0.609686	0.0708388	-0.750276	-0.469096	97.3049	-0.550494	0.0708388	-0.691084	-0.409904	97.3049	-0.514208	0.0708388	-0.654797	-0.373618	97.3049	2	2	68	0.547986	0.580644	F_LOG2_(3'-5')-uridylylcytidine*	-0.059192	0.796999	0.0920727	0.161423	-0.279807	-0.642883	-0.0954782	0.556306	0.0920727	0.125137	-0.316093	-1.03699	-0.0362862	0.918058	0.0920727	0.184329	-0.256901	-0.394104
Feces	F_LOG2_(3'-5')-uridylylguanosine	-0.86587	0.105923	-1.07599	-0.655752	101.177	-0.761104	0.105923	-0.971222	-0.550985	101.177	-0.897349	0.105923	-1.10747	-0.687231	101.177	2	2	68	0.48441	0.61817	F_LOG2_(3'-5')-uridylylguanosine	-0.104767	0.750876	0.144942	0.242529	-0.452062	-0.722815	0.0314792	0.974342	0.144942	0.378775	-0.315817	0.217184	0.136246	0.617055	0.144942	0.483541	-0.21105	0.939999
Feces	F_LOG2_(3'-5')-uridylyluridine	-0.780757	0.180999	-1.14009	-0.421427	94.9712	-0.604568	0.180999	-0.963899	-0.245237	94.9712	-0.774176	0.180999	-1.13351	-0.414845	94.9712	2	2	68	0.377021	0.687326	F_LOG2_(3'-5')-uridylyluridine	-0.17619	0.725065	0.230038	0.375003	-0.727382	-0.765916	-0.00658157	0.999549	0.230038	0.544611	-0.557774	-0.0286108	0.169608	0.742262	0.230038	0.7208	-0.381584	0.737305
Feces	F_LOG2_(12 or 13)-methylmyristate (a15:0 or i15:0)	-0.0937667	0.127597	-0.347362	0.159829	87.4332	0.447497	0.127597	0.193901	0.701093	87.4332	-0.395163	0.127597	-0.648759	-0.141567	87.4332	2	2	68	15.7411	2.40966e-06	F_LOG2_(12 or 13)-methylmyristate (a15:0 or i15:0)	-0.541264	0.00197164	0.152197	-0.176585	-0.905942	-3.55633	0.301396	0.124853	0.152197	0.666075	-0.0632826	1.9803	0.84266	1.60037e-06	0.152197	1.20734	0.477981	5.53663
Feces	F_LOG2_(N(1) + N(8))-acetylspermidine	-0.236349	0.098526	-0.431883	-0.0408162	97.5419	-0.0457121	0.098526	-0.241245	0.149821	97.5419	0.245242	0.098526	0.0497088	0.440775	97.5419	2	2	68	7.13855	0.00153397	F_LOG2_(N(1) + N(8))-acetylspermidine	-0.190637	0.304431	0.128374	0.116959	-0.498233	-1.48502	-0.481591	0.00105396	0.128374	-0.173995	-0.789187	-3.75147	-0.290954	0.0675405	0.128374	0.0166419	-0.59855	-2.26646
Feces	F_LOG2_(S)-a-amino-omega-caprolactam	1.29405	0.132584	1.03041	1.55768	84.5231	-0.975284	0.132584	-1.23892	-0.711651	84.5231	-0.0893638	0.132584	-0.352997	0.17427	84.5231	2	2	68	109.681	5.23267e-22	F_LOG2_(S)-a-amino-omega-caprolactam	2.26933	6.56295e-11	0.154443	2.63939	1.89927	14.6936	1.38341	6.68359e-11	0.154443	1.75347	1.01335	8.95741	-0.885921	7.27994e-07	0.154443	-0.51586	-1.25598	-5.73623
Feces	F_LOG2_acetylcarnitine (C2)	0.0162803	0.114474	-0.210826	0.243387	100.228	-0.221884	0.114474	-0.44899	0.00522262	100.228	0.182056	0.114474	-0.0450504	0.409162	100.228	2	2	68	3.47274	0.0366404	F_LOG2_acetylcarnitine (C2)	0.238164	0.276362	0.154091	0.607381	-0.131053	1.5456	-0.165776	0.532234	0.154091	0.203441	-0.534993	-1.07583	-0.40394	0.0287252	0.154091	-0.0347226	-0.773157	-2.62143
Feces	F_LOG2_adenine	-0.472442	0.11486	-0.700269	-0.244615	101.9	0.0976678	0.11486	-0.130159	0.325495	101.9	0.31044	0.11486	0.0826131	0.538267	101.9	2	2	68	12.1517	3.0753e-05	F_LOG2_adenine	-0.57011	0.00257168	0.164226	-0.176609	-0.96361	-3.4715	-0.782882	3.02491e-05	0.164226	-0.389382	-1.17638	-4.76711	-0.212772	0.402542	0.164226	0.180728	-0.606273	-1.29561
Feces	F_LOG2_adenosine	0.596844	0.269604	0.0596194	1.13407	73.7834	-0.488409	0.269604	-1.02563	0.048816	73.7834	-0.150691	0.269604	-0.687916	0.386533	73.7834	2	2	68	7.54089	0.00110181	F_LOG2_adenosine	1.08525	0.000915839	0.286015	1.77057	0.399934	3.79439	0.747536	0.0293011	0.286015	1.43285	0.062217	2.61362	-0.337717	0.46864	0.286015	0.347601	-1.02304	-1.18077
Feces	F_LOG2_adipate	-0.533058	0.114061	-0.759713	-0.306403	88.4825	-0.0250457	0.114061	-0.2517	0.201609	88.4825	0.0737017	0.114061	-0.152953	0.300356	88.4825	2	2	68	11.2593	5.97337e-05	F_LOG2_adipate	-0.508012	0.00123669	0.137217	-0.179228	-0.836796	-3.70226	-0.606759	0.000106191	0.137217	-0.277975	-0.935544	-4.42191	-0.0987473	0.752751	0.137217	0.230037	-0.427532	-0.719645
Feces	F_LOG2_adrenate (22:4n6)	-1.02798	0.247525	-1.52143	-0.53452	71.7935	0.483187	0.247525	-0.0102692	0.976643	71.7935	-1.43844	0.247525	-1.9319	-0.944986	71.7935	2	2	68	30.8779	2.8774e-10	F_LOG2_adrenate (22:4n6)	-1.51116	4.31885e-07	0.257554	-0.894039	-2.12829	-5.86737	0.410467	0.25529	0.257554	1.02759	-0.206656	1.59371	1.92163	6.89485e-10	0.257554	2.53875	1.30451	7.46108
Feces	F_LOG2_agmatine	-0.0508637	0.2133	-0.474205	0.372478	97.0072	-1.81884	0.2133	-2.24218	-1.3955	97.0072	0.259578	0.2133	-0.163764	0.68292	97.0072	2	2	68	32.9068	1.00994e-10	F_LOG2_agmatine	1.76798	5.09756e-08	0.2764	2.43026	1.1057	6.39644	-0.310442	0.503246	0.2764	0.351838	-0.972722	-1.12316	-2.07842	5.54333e-10	0.2764	-1.41614	-2.7407	-7.5196
Feces	F_LOG2_alanine	-0.777679	0.120177	-1.01639	-0.538971	91.2576	0.101428	0.120177	-0.13728	0.340137	91.2576	0.768866	0.120177	0.530158	1.00757	91.2576	2	2	68	55.005	6.16872e-15	F_LOG2_alanine	-0.879107	3.18436e-07	0.14791	-0.5247	-1.23351	-5.94352	-1.54654	6.56319e-11	0.14791	-1.19214	-1.90095	-10.456	-0.667438	7.67253e-05	0.14791	-0.313031	-1.02184	-4.51245
Feces	F_LOG2_alanyl-glutamyl-meso-diaminopimelate	-0.188192	0.189381	-0.564307	0.187923	92.2188	-0.949727	0.189381	-1.32584	-0.573612	92.2188	-0.828871	0.189381	-1.20499	-0.452756	92.2188	2	2	68	6.06764	0.00376093	F_LOG2_alanyl-glutamyl-meso-diaminopimelate	0.761535	0.00518252	0.234972	1.32455	0.198522	3.24097	0.640679	0.0218872	0.234972	1.20369	0.0776655	2.72663	-0.120856	0.864626	0.234972	0.442158	-0.68387	-0.514344
Feces	F_LOG2_alanylleucine	-0.558602	0.147019	-0.850225	-0.266978	101.63	-0.185264	0.147019	-0.476888	0.106359	101.63	1.22611	0.147019	0.934483	1.51773	101.63	2	2	68	42.8224	9.19811e-13	F_LOG2_alanylleucine	-0.373337	0.165927	0.203431	0.114104	-0.860778	-1.8352	-1.78471	6.8229e-11	0.203431	-1.29727	-2.27215	-8.77302	-1.41137	5.55827e-09	0.203431	-0.92393	-1.89881	-6.93782
Feces	F_LOG2_allantoin	-1.29541	0.21786	-1.72755	-0.863273	101.717	-1.85995	0.21786	-2.29209	-1.42782	101.717	-1.11088	0.21786	-1.54302	-0.678741	101.717	2	2	68	3.09361	0.0517741	F_LOG2_allantoin	0.564542	0.177582	0.313797	1.31643	-0.187345	1.79907	-0.184532	0.826972	0.313797	0.567356	-0.936419	-0.58806	-0.749074	0.0510719	0.313797	0.00281355	-1.50096	-2.38713
Feces	F_LOG2_alpha-CEHC	-0.0394623	0.187287	-0.412808	0.333883	72.0474	0.27536	0.187287	-0.097986	0.648705	72.0474	0.129923	0.187287	-0.243422	0.503269	72.0474	2	2	68	1.30086	0.278985	F_LOG2_alpha-CEHC	-0.314822	0.247802	0.195367	0.153297	-0.782941	-1.61143	-0.169385	0.662804	0.195367	0.298733	-0.637504	-0.867009	0.145436	0.738004	0.195367	0.613555	-0.322682	0.744425
Feces	F_LOG2_alpha-CEHC sulfate	-1.33392	0.422625	-2.17761	-0.490229	66.463	-1.17809	0.422625	-2.02177	-0.334397	66.463	-0.149521	0.422625	-0.99321	0.694168	66.463	2	2	68	4.80142	0.0112064	F_LOG2_alpha-CEHC sulfate	-0.155832	0.925434	0.415356	0.839399	-1.15106	-0.375178	-1.1844	0.0156847	0.415356	-0.189166	-2.17963	-2.85153	-1.02857	0.041228	0.415356	-0.0333337	-2.0238	-2.47635
Feces	F_LOG2_alpha-CEHC taurine*	-3.15627	0.465785	-4.08576	-2.22677	67.848	-2.47081	0.465785	-3.40031	-1.54131	67.848	-0.25363	0.465785	-1.18313	0.675867	67.848	2	2	68	21.2909	6.60796e-08	F_LOG2_alpha-CEHC taurine*	-0.685454	0.309673	0.465003	0.428737	-1.79965	-1.47409	-2.90264	9.54572e-08	0.465003	-1.78844	-4.01683	-6.24219	-2.21718	3.01382e-05	0.465003	-1.10299	-3.33137	-4.7681
Feces	F_LOG2_alpha-hydroxycaproate	-2.42832	0.230058	-2.88479	-1.97186	99.3526	-1.55038	0.230058	-2.00685	-1.09392	99.3526	0.106567	0.230058	-0.349898	0.563032	99.3526	2	2	68	35.3924	2.92199e-11	F_LOG2_alpha-hydroxycaproate	-0.877938	0.0149533	0.305999	-0.144736	-1.61114	-2.86909	-2.53489	8.5653e-11	0.305999	-1.80169	-3.26809	-8.28399	-1.65695	2.57571e-06	0.305999	-0.923749	-2.39015	-5.4149
Feces	F_LOG2_alpha-hydroxyisocaproate	-1.85207	0.268968	-2.3859	-1.31825	97.0064	0.347883	0.268968	-0.185943	0.881709	97.0064	2.14704	0.268968	1.61322	2.68087	97.0064	2	2	68	66.0485	1.15643e-16	F_LOG2_alpha-hydroxyisocaproate	-2.19996	7.18737e-08	0.348533	-1.36484	-3.03507	-6.31205	-3.99912	6.56295e-11	0.348533	-3.164	-4.83423	-11.4742	-1.79916	6.83558e-06	0.348533	-0.964043	-2.63428	-5.1621
Feces	F_LOG2_alpha-hydroxyisovalerate	-1.61315	0.241701	-2.09338	-1.13293	89.3686	0.0482991	0.241701	-0.431929	0.528527	89.3686	1.89656	0.241701	1.41633	2.37679	89.3686	2	2	68	71.8694	1.69077e-17	F_LOG2_alpha-hydroxyisovalerate	-1.66145	9.35906e-07	0.29288	-0.959684	-2.36322	-5.67281	-3.50971	6.56295e-11	0.29288	-2.80795	-4.21148	-11.9835	-1.84826	7.22863e-08	0.29288	-1.14649	-2.55003	-6.31065
Feces	F_LOG2_alpha-ketoglutaramate*	-0.881283	0.169849	-1.21911	-0.54346	83.0038	-0.430932	0.169849	-0.768755	-0.0931082	83.0038	0.882	0.169849	0.544176	1.21982	83.0038	2	2	68	43.9652	5.56738e-13	F_LOG2_alpha-ketoglutaramate*	-0.450351	0.0618797	0.195397	0.017838	-0.918541	-2.3048	-1.76328	6.65437e-11	0.195397	-1.29509	-2.23147	-9.02411	-1.31293	1.36086e-08	0.195397	-0.844742	-1.78112	-6.7193
Feces	F_LOG2_alpha-ketoglutarate	-0.0268867	0.133018	-0.291161	0.237388	89.7208	-0.224399	0.133018	-0.488673	0.0398753	89.7208	0.62179	0.133018	0.357516	0.886064	89.7208	2	2	68	14.9995	4.01583e-06	F_LOG2_alpha-ketoglutarate	0.197512	0.444504	0.161649	0.584839	-0.189814	1.22186	-0.648676	0.000441601	0.161649	-0.26135	-1.036	-4.01287	-0.846189	5.17334e-06	0.161649	-0.458862	-1.23352	-5.23473
Feces	F_LOG2_alpha-tocopherol	0.29796	0.124344	0.0508023	0.545117	86.7323	-0.918914	0.124344	-1.16607	-0.671757	86.7323	0.0697584	0.124344	-0.177399	0.316916	86.7323	2	2	68	38.4748	6.667e-12	F_LOG2_alpha-tocopherol	1.21687	8.85731e-11	0.147474	1.57024	0.863511	8.25142	0.228201	0.275558	0.147474	0.581564	-0.125161	1.5474	-0.988672	1.44883e-08	0.147474	-0.63531	-1.34204	-6.70402
Feces	F_LOG2_alpha-tocopherol acetate	1.0918	0.135865	0.822309	1.36128	101.996	-0.505709	0.135865	-0.775196	-0.236221	101.996	-0.0759079	0.135865	-0.345395	0.193579	101.996	2	2	68	37.1905	1.22445e-11	F_LOG2_alpha-tocopherol acetate	1.59751	8.19304e-11	0.191704	2.05685	1.13816	8.3332	1.1677	1.75835e-07	0.191704	1.62704	0.708364	6.09119	-0.429801	0.0713732	0.191704	0.0295395	-0.889141	-2.242
Feces	F_LOG2_alpha-tocotrienol	-0.925791	0.121914	-1.16761	-0.683971	101.885	-3.20815	0.121914	-3.44997	-2.96633	101.885	0.777288	0.121914	0.535469	1.01911	101.885	2	2	68	262.801	1.01504e-32	F_LOG2_alpha-tocotrienol	2.28236	6.56295e-11	0.17445	2.70035	1.86436	13.0831	-1.70308	6.56726e-11	0.17445	-1.28508	-2.12108	-9.76256	-3.98543	6.56295e-11	0.17445	-3.56744	-4.40343	-22.8457
Feces	F_LOG2_AMP	0.395425	0.274725	-0.151985	0.942835	73.9368	-0.940393	0.274725	-1.4878	-0.392983	73.9368	0.643266	0.274725	0.0958561	1.19068	73.9368	2	2	68	17.0357	1.00591e-06	F_LOG2_AMP	1.33582	6.0803e-05	0.291873	2.03517	0.636463	4.57671	-0.247842	0.673935	0.291873	0.451514	-0.947197	-0.849142	-1.58366	2.4681e-06	0.291873	-0.884304	-2.28301	-5.42585
Feces	F_LOG2_anserine	-0.288754	0.166735	-0.620848	0.0433394	75.8355	-0.456954	0.166735	-0.789047	-0.12486	75.8355	0.368806	0.166735	0.0367121	0.7009	75.8355	2	2	68	11.7157	4.24679e-05	F_LOG2_anserine	0.168199	0.621522	0.180299	0.600213	-0.263815	0.932888	-0.65756	0.00147737	0.180299	-0.225546	-1.08957	-3.64705	-0.82576	6.00938e-05	0.180299	-0.393746	-1.25777	-4.57994
Feces	F_LOG2_anthranilate	-0.387055	0.11472	-0.61463	-0.159481	100.976	0.250742	0.11472	0.0231677	0.478316	100.976	-0.0648234	0.11472	-0.292398	0.162751	100.976	2	2	68	8.32001	0.000585768	F_LOG2_anthranilate	-0.637797	0.000352327	0.156356	-0.263155	-1.01244	-4.07914	-0.322232	0.10576	0.156356	0.052411	-0.696875	-2.06089	0.315566	0.115547	0.156356	0.690208	-0.0590774	2.01825
Feces	F_LOG2_apigenin	-0.910827	0.243485	-1.39484	-0.426813	86.2305	-0.409315	0.243485	-0.89333	0.0746988	86.2305	1.01675	0.243485	0.532737	1.50077	86.2305	2	2	68	24.1821	1.16803e-08	F_LOG2_apigenin	-0.501512	0.196574	0.287604	0.187614	-1.19064	-1.74376	-1.92758	1.45974e-08	0.287604	-1.23845	-2.6167	-6.70219	-1.42607	1.48086e-05	0.287604	-0.73694	-2.11519	-4.95844
Feces	F_LOG2_arabinose	-0.855048	0.171734	-1.19752	-0.512576	70.4915	0.390204	0.171734	0.0477324	0.732675	70.4915	0.249775	0.171734	-0.0926959	0.592247	70.4915	2	2	68	29.9142	4.78595e-10	F_LOG2_arabinose	-1.24525	3.36003e-09	0.176352	-0.822695	-1.66781	-7.06116	-1.10482	8.7063e-08	0.176352	-0.682267	-1.52738	-6.26487	0.140428	0.706568	0.176352	0.562985	-0.282128	0.796295
Feces	F_LOG2_arabonate/xylonate	-0.155893	0.166951	-0.488467	0.17668	75.1328	-1.93245	0.166951	-2.26503	-1.59988	75.1328	0.301042	0.166951	-0.0315313	0.633615	75.1328	2	2	68	86.5458	2.04699e-19	F_LOG2_arabonate/xylonate	1.77656	6.56536e-11	0.17937	2.20635	1.34677	9.90445	-0.456935	0.0346066	0.17937	-0.0271482	-0.886723	-2.54745	-2.2335	6.56295e-11	0.17937	-1.80371	-2.66328	-12.4519
Feces	F_LOG2_arachidonate (20:4n6)	0.518713	0.241774	0.0362059	1.00122	67.573	0.267968	0.241774	-0.214539	0.750475	67.573	0.0694816	0.241774	-0.413026	0.551989	67.573	2	2	68	1.75051	0.181421	F_LOG2_arachidonate (20:4n6)	0.250745	0.553166	0.24063	0.827318	-0.325828	1.04203	0.449231	0.156183	0.24063	1.0258	-0.127342	1.86689	0.198486	0.688991	0.24063	0.775059	-0.378087	0.824859
Feces	F_LOG2_arachidonoyl ethanolamide	-0.299853	0.168733	-0.634926	0.0352204	92.9246	0.682304	0.168733	0.347231	1.01738	92.9246	-0.883343	0.168733	-1.21842	-0.54827	92.9246	2	2	68	28.2272	1.1884e-09	F_LOG2_arachidonoyl ethanolamide	-0.982157	4.43354e-05	0.210615	-0.477505	-1.48681	-4.66329	0.58349	0.0194986	0.210615	1.08814	0.0788377	2.77042	1.56565	7.64922e-10	0.210615	2.0703	1.06099	7.43371
Feces	F_LOG2_arachidonoylcarnitine (C20:4)	-0.28487	0.227299	-0.736757	0.167017	85.5942	-1.60886	0.227299	-2.06075	-1.15697	85.5942	-1.21067	0.227299	-1.66256	-0.758783	85.5942	2	2	68	12.9359	1.73429e-05	F_LOG2_arachidonoylcarnitine (C20:4)	1.32399	1.48934e-05	0.267099	1.96398	0.683994	4.95692	0.9258	0.00261494	0.267099	1.5658	0.285806	3.46613	-0.398189	0.301683	0.267099	0.241806	-1.03818	-1.49079
Feces	F_LOG2_arachidoyl ethanolamide (20:0)*	-0.223091	0.10011	-0.422016	-0.0241669	88.7701	0.523476	0.10011	0.324551	0.7224	88.7701	-0.405704	0.10011	-0.604628	-0.206779	88.7701	2	2	68	33.2608	8.44054e-11	F_LOG2_arachidoyl ethanolamide (20:0)*	-0.746567	1.20622e-07	0.120717	-0.457318	-1.03582	-6.18445	0.182612	0.29138	0.120717	0.471861	-0.106636	1.51273	0.92918	2.98439e-10	0.120717	1.21843	0.639931	7.69718
Feces	F_LOG2_arachidoylcarnitine (C20)*	-0.208724	0.104293	-0.416086	-0.00136122	85.0079	0.792184	0.104293	0.584822	0.999546	85.0079	-0.303798	0.104293	-0.511161	-0.096436	85.0079	2	2	68	49.5635	5.26896e-14	F_LOG2_arachidoylcarnitine (C20)*	-1.00091	9.33531e-11	0.12197	-0.708655	-1.29316	-8.20615	0.0950747	0.716827	0.12197	0.387327	-0.197178	0.779491	1.09598	6.67021e-11	0.12197	1.38823	0.80373	8.98565
Feces	F_LOG2_arctigenin	-3.02917	0.227292	-3.48131	-2.57704	82.2156	-3.34602	0.227292	-3.79816	-2.89389	82.2156	-2.97367	0.227292	-3.42581	-2.52153	82.2156	2	2	68	1.19597	0.30869	F_LOG2_arctigenin	0.31685	0.445756	0.259776	0.939298	-0.305597	1.21971	-0.0555073	0.975154	0.259776	0.56694	-0.677955	-0.213674	-0.372358	0.329668	0.259776	0.25009	-0.994806	-1.43338
Feces	F_LOG2_argininate*	0.150101	0.123661	-0.0951799	0.395383	101.98	-0.765211	0.123661	-1.01049	-0.51993	101.98	0.480945	0.123661	0.235664	0.726227	101.98	2	2	68	27.521	1.75179e-09	F_LOG2_argininate*	0.915312	4.69529e-06	0.174017	1.33227	0.498352	5.25991	-0.330844	0.146126	0.174017	0.0861164	-0.747804	-1.90122	-1.24616	2.24081e-09	0.174017	-0.829196	-1.66312	-7.16113
Feces	F_LOG2_arginine	-0.315352	0.153481	-0.620177	-0.0105265	92.0198	-0.448234	0.153481	-0.75306	-0.143409	92.0198	1.31732	0.153481	1.01249	1.62214	92.0198	2	2	68	53.4975	1.10264e-14	F_LOG2_arginine	0.132883	0.76489	0.190109	0.588403	-0.322637	0.698981	-1.63267	7.12517e-11	0.190109	-1.17715	-2.08819	-8.58806	-1.76555	6.59364e-11	0.190109	-1.31003	-2.22107	-9.28704
Feces	F_LOG2_ascorbate (Vitamin C)	-0.563714	0.241794	-1.04335	-0.0840774	101.299	-1.58154	0.241794	-2.06117	-1.1019	101.299	-1.07317	0.241794	-1.55281	-0.593537	101.299	2	2	68	4.7067	0.0121774	F_LOG2_ascorbate (Vitamin C)	1.01782	0.00857733	0.33174	1.8127	0.22294	3.06813	0.50946	0.280826	0.33174	1.30434	-0.285421	1.53572	-0.508361	0.282331	0.33174	0.28652	-1.30324	-1.53241
Feces	F_LOG2_ascorbic acid 3-sulfate*	-0.817348	0.163321	-1.1413	-0.493392	101.737	-1.18705	0.163321	-1.51101	-0.863094	101.737	-0.826174	0.163321	-1.15013	-0.502219	101.737	2	2	68	1.73049	0.184908	F_LOG2_ascorbic acid 3-sulfate*	0.369702	0.240019	0.226778	0.913083	-0.173679	1.63024	0.00882654	0.999165	0.226778	0.552208	-0.534555	0.0389215	-0.360876	0.256314	0.226778	0.182506	-0.904257	-1.59132
Feces	F_LOG2_asparagine	-0.277271	0.269594	-0.813615	0.259074	81.6337	0.719271	0.269594	0.182926	1.25562	81.6337	1.50564	0.269594	0.969295	2.04198	81.6337	2	2	68	16.9827	1.04207e-06	F_LOG2_asparagine	-0.996542	0.0050455	0.30663	-0.261828	-1.73126	-3.24998	-1.78291	5.33203e-07	0.30663	-1.0482	-2.51762	-5.81454	-0.786369	0.0331598	0.30663	-0.0516554	-1.52108	-2.56456
Feces	F_LOG2_aspartate	-0.316518	0.145778	-0.606477	-0.0265587	82.7702	-0.392548	0.145778	-0.682507	-0.102589	82.7702	0.753709	0.145778	0.46375	1.04367	82.7702	2	2	68	29.3288	6.54396e-10	F_LOG2_aspartate	0.0760307	0.89269	0.167381	0.477092	-0.325031	0.454236	-1.07023	5.14974e-08	0.167381	-0.669165	-1.47129	-6.39394	-1.14626	8.02339e-09	0.167381	-0.745196	-1.54732	-6.84818
Feces	F_LOG2_azelaoyltaurine	-2.3479	0.212778	-2.77029	-1.92551	95.5102	-2.41754	0.212778	-2.83993	-1.99515	95.5102	-1.14638	0.212778	-1.56877	-0.723994	95.5102	2	2	68	13.8296	9.13244e-06	F_LOG2_azelaoyltaurine	0.0696376	0.964472	0.27177	0.720824	-0.581549	0.256237	-1.20152	0.000106506	0.27177	-0.55033	-1.8527	-4.42108	-1.27115	4.21133e-05	0.27177	-0.619968	-1.92234	-4.67732
Feces	F_LOG2_azelate (C9-DC)	-0.91251	0.098623	-1.10878	-0.716238	79.8508	-0.178225	0.098623	-0.374497	0.0180463	79.8508	1.18453	0.098623	0.988259	1.3808	79.8508	2	2	68	185.496	2.8958e-28	F_LOG2_azelate (C9-DC)	-0.734285	1.84079e-08	0.110492	-0.469536	-0.999034	-6.6456	-2.09704	6.56295e-11	0.110492	-1.83229	-2.36179	-18.9791	-1.36276	6.56295e-11	0.110492	-1.09801	-1.62751	-12.3335
Feces	F_LOG2_behenoyl ethanolamide (22:0)*	-0.0713173	0.133725	-0.336937	0.194302	91.2273	0.354663	0.133725	0.089043	0.620282	91.2273	-0.118878	0.133725	-0.384498	0.146741	91.2273	2	2	68	5.02273	0.00923598	F_LOG2_behenoyl ethanolamide (22:0)*	-0.42598	0.0311954	0.164543	-0.0317195	-0.82024	-2.58887	0.047561	0.955019	0.164543	0.441821	-0.346699	0.289049	0.473541	0.0145976	0.164543	0.867801	0.0792805	2.87792
Feces	F_LOG2_behenoylcarnitine (C22)*	-0.0480524	0.0953747	-0.237629	0.141525	86.6997	-0.0134808	0.0953747	-0.203058	0.176096	86.6997	0.00609969	0.0953747	-0.183477	0.195677	86.6997	2	2	68	0.11758	0.88925	F_LOG2_behenoylcarnitine (C22)*	-0.0345716	0.949826	0.113087	0.236395	-0.305538	-0.305709	-0.0541521	0.881506	0.113087	0.216814	-0.325118	-0.478855	-0.0195805	0.983612	0.113087	0.251386	-0.290547	-0.173146
Feces	F_LOG2_benzoate	0.360502	0.101154	0.159292	0.561711	82.5131	-0.403394	0.101154	-0.604603	-0.202184	82.5131	0.127791	0.101154	-0.0734183	0.329001	82.5131	2	2	68	22.827	2.60271e-08	F_LOG2_benzoate	0.763895	2.30074e-08	0.115897	1.0416	0.486195	6.59114	0.232711	0.118029	0.115897	0.510411	-0.0449901	2.0079	-0.531185	5.93772e-05	0.115897	-0.253484	-0.808886	-4.58324
Feces	F_LOG2_beta-alanine	-0.371044	0.178943	-0.727391	-0.0146968	76.6606	0.37958	0.178943	0.0232333	0.735927	76.6606	-0.0768709	0.178943	-0.433218	0.279476	76.6606	2	2	68	7.52786	0.00111362	F_LOG2_beta-alanine	-0.750624	0.000761633	0.194952	-0.2835	-1.21775	-3.85029	-0.294173	0.293142	0.194952	0.172951	-0.761297	-1.50895	0.456451	0.0568637	0.194952	0.923575	-0.0106732	2.34135
Feces	F_LOG2_beta-cryptoxanthin	-1.92881	0.230013	-2.38536	-1.47227	96.4128	-3.44276	0.230013	-3.89931	-2.98621	96.4128	0.882664	0.230013	0.426117	1.33921	96.4128	2	2	68	109.74	5.1598e-22	F_LOG2_beta-cryptoxanthin	1.51395	8.36232e-06	0.296312	2.22394	0.803956	5.10931	-2.81148	6.5763e-11	0.296312	-2.10149	-3.52147	-9.48825	-4.32542	6.56295e-11	0.296312	-3.61543	-5.03541	-14.5976
Feces	F_LOG2_beta-guanidinopropanoate	-0.12315	0.0704292	-0.263322	0.0170226	79.4954	-0.008322	0.0704292	-0.148494	0.13185	79.4954	0.00494146	0.0704292	-0.135231	0.145114	79.4954	2	2	68	1.60352	0.2087	F_LOG2_beta-guanidinopropanoate	-0.114828	0.316653	0.0786649	0.073661	-0.303316	-1.4597	-0.128091	0.240809	0.0786649	0.0603975	-0.31658	-1.62831	-0.0132635	0.984453	0.0786649	0.175225	-0.201752	-0.168607
Feces	F_LOG2_beta-hydroxyisovalerate	-0.297822	0.0928082	-0.481941	-0.113702	100.424	-0.011329	0.0928082	-0.195448	0.17279	100.424	0.172994	0.0928082	-0.0111248	0.357114	100.424	2	2	68	7.16987	0.00149479	F_LOG2_beta-hydroxyisovalerate	-0.286493	0.0645455	0.125303	0.013746	-0.586732	-2.28639	-0.470816	0.00103374	0.125303	-0.170577	-0.771055	-3.75741	-0.184323	0.311155	0.125303	0.115915	-0.484562	-1.47102
Feces	F_LOG2_betaine	0.271032	0.118374	0.0360768	0.505987	96.5202	-0.511587	0.118374	-0.746542	-0.276632	96.5202	0.500749	0.118374	0.265794	0.735705	96.5202	2	2	68	24.1753	1.17265e-08	F_LOG2_betaine	0.782619	7.82409e-06	0.152654	1.14839	0.416846	5.12675	-0.229718	0.295067	0.152654	0.136056	-0.595491	-1.50483	-1.01234	1.94964e-08	0.152654	-0.646563	-1.37811	-6.63158
Feces	F_LOG2_beta-sitosterol	-0.296846	0.0775519	-0.450682	-0.143009	101.307	-0.377903	0.0775519	-0.53174	-0.224067	101.307	1.04134	0.0775519	0.887508	1.19518	101.307	2	2	68	112.184	2.90842e-22	F_LOG2_beta-sitosterol	0.0810576	0.727631	0.106421	0.336052	-0.173937	0.761671	-1.33819	6.56295e-11	0.106421	-1.0832	-1.59318	-12.5745	-1.41925	6.56295e-11	0.106421	-1.16425	-1.67424	-13.3362
Feces	F_LOG2_bilirubin	0.117496	0.188648	-0.257135	0.492127	92.7309	-0.540267	0.188648	-0.914898	-0.165636	92.7309	0.695239	0.188648	0.320608	1.06987	92.7309	2	2	68	13.8301	9.12939e-06	F_LOG2_bilirubin	0.657762	0.0181167	0.235083	1.22104	0.0944821	2.798	-0.577743	0.0431457	0.235083	-0.0144632	-1.14102	-2.45762	-1.23551	4.77351e-06	0.235083	-0.672226	-1.79879	-5.25562
Feces	F_LOG2_bilirubin (E,E)*	0.282856	0.155562	-0.0258404	0.591552	98.2856	-0.673709	0.155562	-0.982405	-0.365013	98.2856	0.387648	0.155562	0.0789522	0.696344	98.2856	2	2	68	16.3887	1.55225e-06	F_LOG2_bilirubin (E,E)*	0.956565	4.14339e-05	0.204318	1.44613	0.467	4.68175	-0.104793	0.865334	0.204318	0.384773	-0.594358	-0.51289	-1.06136	6.03458e-06	0.204318	-0.571793	-1.55092	-5.19464
Feces	F_LOG2_bilirubin (E,Z or Z,E)*	-0.149561	0.189299	-0.52546	0.226337	93.22	-1.30618	0.189299	-1.68208	-0.930283	93.22	-0.114487	0.189299	-0.490386	0.261412	93.22	2	2	68	16.3896	1.55132e-06	F_LOG2_bilirubin (E,Z or Z,E)*	1.15662	1.96854e-05	0.236887	1.72422	0.589015	4.88257	-0.0350742	0.987989	0.236887	0.532531	-0.602679	-0.148063	-1.19169	1.12752e-05	0.236887	-0.624089	-1.7593	-5.03063
Feces	F_LOG2_bilirubin degradation product, C17H18N2O4 (2)	-0.3324	0.196257	-0.722519	0.0577186	86.4349	-0.125666	0.196257	-0.515785	0.264453	86.4349	0.287857	0.196257	-0.102262	0.677976	86.4349	2	2	68	3.69977	0.0298378	F_LOG2_bilirubin degradation product, C17H18N2O4 (2)	-0.206735	0.648233	0.232204	0.349648	-0.763117	-0.890315	-0.620258	0.0252854	0.232204	-0.0638752	-1.17664	-2.67118	-0.413523	0.183679	0.232204	0.14286	-0.969906	-1.78086
Feces	F_LOG2_bilirubin degradation product, C17H18N2O4 (3)	-0.741683	0.262234	-1.26305	-0.220315	85.2498	-0.432841	0.262234	-0.954209	0.0885279	85.2498	-0.0522969	0.262234	-0.573665	0.469072	85.2498	2	2	68	2.52564	0.08749	F_LOG2_bilirubin degradation product, C17H18N2O4 (3)	-0.308842	0.576232	0.307287	0.427445	-1.04513	-1.00506	-0.689386	0.0711398	0.307287	0.0469017	-1.42567	-2.24346	-0.380544	0.434934	0.307287	0.355744	-1.11683	-1.2384
Feces	F_LOG2_biliverdin	-0.351981	0.174918	-0.700341	-0.00362044	76.2719	-0.86118	0.174918	-1.20954	-0.51282	76.2719	0.209938	0.174918	-0.138422	0.558299	76.2719	2	2	68	15.9201	2.13267e-06	F_LOG2_biliverdin	0.509199	0.0246251	0.1899	0.964218	0.054181	2.68141	-0.561919	0.0116711	0.1899	-0.106901	-1.01694	-2.95902	-1.07112	1.06363e-06	0.1899	-0.6161	-1.52614	-5.64043
Feces	F_LOG2_biotin	-0.408082	0.146988	-0.699841	-0.116323	96.2382	0.218082	0.146988	-0.0736766	0.509841	96.2382	-1.4116	0.146988	-1.70336	-1.11984	96.2382	2	2	68	37.8251	9.05491e-12	F_LOG2_biotin	-0.626165	0.00418517	0.189036	-0.173217	-1.07911	-3.31241	1.00352	3.89067e-06	0.189036	1.45646	0.550569	5.30861	1.62968	7.05291e-11	0.189036	2.08263	1.17673	8.62102
Feces	F_LOG2_branched chain 14:0 dicarboxylic acid	-0.605262	0.153454	-0.910776	-0.299747	77.8263	0.124927	0.153454	-0.180588	0.430441	77.8263	0.00694647	0.153454	-0.298568	0.312461	77.8263	2	2	68	10.7687	8.65287e-05	F_LOG2_branched chain 14:0 dicarboxylic acid	-0.730188	0.000151139	0.168927	-0.325424	-1.13495	-4.32251	-0.612208	0.00158994	0.168927	-0.207444	-1.01697	-3.6241	0.11798	0.765223	0.168927	0.522744	-0.286784	0.698409
Feces	F_LOG2_butyrate/isobutyrate (4:0)	-0.219445	0.0895239	-0.397099	-0.0417908	98.1507	-0.134103	0.0895239	-0.311756	0.0435515	98.1507	0.956547	0.0895239	0.778893	1.1342	98.1507	2	2	68	62.3831	4.11386e-16	F_LOG2_butyrate/isobutyrate (4:0)	-0.0853422	0.74846	0.117407	0.195977	-0.366661	-0.72689	-1.17599	6.56446e-11	0.117407	-0.894673	-1.45731	-10.0163	-1.09065	6.59334e-11	0.117407	-0.809331	-1.37197	-9.28945
Feces	F_LOG2_butyrylglutamine/isobutyrylglutamine	-0.171469	0.180611	-0.529716	0.186778	101.877	-0.512176	0.180611	-0.870423	-0.153929	101.877	1.47572	0.180611	1.11747	1.83397	101.877	2	2	68	35.5205	2.74433e-11	F_LOG2_butyrylglutamine/isobutyrylglutamine	0.340707	0.372522	0.25226	0.945145	-0.26373	1.35062	-1.64719	2.95798e-08	0.25226	-1.04275	-2.25163	-6.52973	-1.98789	1.73898e-10	0.25226	-1.38346	-2.59233	-7.88036
Feces	F_LOG2_butyrylglycine (C4)	-0.956755	0.196618	-1.34676	-0.566746	101.592	-1.51277	0.196618	-1.90277	-1.12276	101.592	0.92063	0.196618	0.530621	1.31064	101.592	2	2	68	44.0293	5.41394e-13	F_LOG2_butyrylglycine (C4)	0.55601	0.109108	0.27176	1.20717	-0.0951519	2.04596	-1.87739	6.27307e-09	0.27176	-1.22622	-2.52855	-6.90826	-2.4334	6.68519e-11	0.27176	-1.78223	-3.08456	-8.95422
Feces	F_LOG2_butyrylputrescine/isobutyrylputrescine	0.0971269	0.207204	-0.314696	0.50895	87.2628	-0.406921	0.207204	-0.818745	0.0049016	87.2628	-0.398514	0.207204	-0.810337	0.0133091	87.2628	2	2	68	2.73493	0.0720428	F_LOG2_butyrylputrescine/isobutyrylputrescine	0.504048	0.109953	0.24681	1.09543	-0.0873313	2.04225	0.495641	0.11796	0.24681	1.08702	-0.0957388	2.00819	-0.00840753	0.99936	0.24681	0.582972	-0.599787	-0.0340648
Feces	F_LOG2_cadaverine	-0.240798	0.254509	-0.746225	0.26463	92.6907	-0.640669	0.254509	-1.1461	-0.135242	92.6907	-0.0521005	0.254509	-0.557528	0.453327	92.6907	2	2	68	1.79707	0.173568	F_LOG2_cadaverine	0.399872	0.421867	0.317047	1.15955	-0.359803	1.26124	-0.188697	0.823173	0.317047	0.570978	-0.948372	-0.595171	-0.588569	0.159358	0.317047	0.171106	-1.34824	-1.85641
Feces	F_LOG2_campesterol	-0.236807	0.0963373	-0.427903	-0.0457123	101.536	-0.546752	0.0963373	-0.737848	-0.355657	101.536	1.05377	0.0963373	0.86267	1.24486	101.536	2	2	68	81.5377	8.66311e-19	F_LOG2_campesterol	0.309945	0.0581934	0.132944	0.628491	-0.00860064	2.3314	-1.29057	6.56835e-11	0.132944	-0.972027	-1.60912	-9.70766	-1.60052	6.56295e-11	0.132944	-1.28197	-1.91906	-12.0391
Feces	F_LOG2_caprate (10:0)	8.10758	0.180799	7.74892	8.46624	100.87	0.357376	0.180799	-0.00128673	0.716039	100.87	-0.35536	0.180799	-0.714023	0.00330264	100.87	2	2	68	627.082	1.51917e-44	F_LOG2_caprate (10:0)	7.7502	6.56295e-11	0.265085	8.38537	7.11504	29.2367	8.46294	6.56295e-11	0.265085	9.09811	7.82777	31.9254	0.712736	0.0241633	0.265085	1.3479	0.0775681	2.68871
Feces	F_LOG2_caproate (6:0)	-0.252179	0.231777	-0.712476	0.208117	92.4836	-0.0305187	0.231777	-0.490815	0.429778	92.4836	0.906033	0.231777	0.445737	1.36633	92.4836	2	2	68	9.09955	0.000314927	F_LOG2_caproate (6:0)	-0.22166	0.723157	0.28822	0.468942	-0.912263	-0.769067	-1.15821	0.000433239	0.28822	-0.46761	-1.84881	-4.0185	-0.936552	0.00505374	0.28822	-0.24595	-1.62715	-3.24944
Feces	F_LOG2_caprylate (8:0)	7.37279	0.198192	6.97968	7.76591	101.915	0.26469	0.198192	-0.128426	0.657807	101.915	-0.53106	0.198192	-0.924176	-0.137943	101.915	2	2	68	472.459	1.30547e-40	F_LOG2_caprylate (8:0)	7.1081	6.56295e-11	0.283141	7.78653	6.42967	25.1045	7.90385	6.56295e-11	0.283141	8.58228	7.22542	27.9149	0.79575	0.0175231	0.283141	1.47418	0.117318	2.81044
Feces	F_LOG2_carboxyethyl-GABA	-0.247641	0.0774566	-0.401279	-0.0940033	101.843	-0.503357	0.0774566	-0.656995	-0.349719	101.843	0.490789	0.0774566	0.337152	0.644427	101.843	2	2	68	45.6886	2.6474e-13	F_LOG2_carboxyethyl-GABA	0.255716	0.0534842	0.108009	0.514515	-0.00308338	2.36755	-0.73843	8.40796e-09	0.108009	-0.479631	-0.99723	-6.83676	-0.994146	6.6062e-11	0.108009	-0.735347	-1.25295	-9.2043
Feces	F_LOG2_carboxy-methyl-arginine	2.64931	0.19441	2.26355	3.03508	98.7571	-1.46549	0.19441	-1.85125	-1.07973	98.7571	-0.52957	0.19441	-0.915333	-0.143806	98.7571	2	2	68	141.178	6.19467e-25	F_LOG2_carboxy-methyl-arginine	4.1148	6.56295e-11	0.256719	4.72993	3.49968	16.0284	3.17888	6.56295e-11	0.256719	3.79401	2.56376	12.3827	-0.935921	0.00148379	0.256719	-0.320797	-1.55104	-3.6457
Feces	F_LOG2_carboxymethylproline	1.12993	0.0939135	0.943597	1.31626	99.5215	-1.07526	0.0939135	-1.26159	-0.888924	99.5215	-0.0582791	0.0939135	-0.244612	0.128054	99.5215	2	2	68	124.252	1.96064e-23	F_LOG2_carboxymethylproline	2.20519	6.56295e-11	0.140028	2.54071	1.86967	15.7482	1.18821	7.42559e-11	0.140028	1.52373	0.852689	8.48552	-1.01698	1.4915e-09	0.140028	-0.681458	-1.3525	-7.26268
Feces	F_LOG2_carnitine	0.430762	0.181488	0.0702639	0.79126	91.1013	-0.106418	0.181488	-0.466916	0.25408	91.1013	0.113938	0.181488	-0.24656	0.474436	91.1013	2	2	68	2.93046	0.0601454	F_LOG2_carnitine	0.53718	0.048601	0.223079	1.0717	0.00266174	2.40803	0.316824	0.336282	0.223079	0.851342	-0.217694	1.42023	-0.220356	0.587048	0.223079	0.314162	-0.754874	-0.987795
Feces	F_LOG2_carnosine	0.998156	0.137485	0.725077	1.27123	91.472	-2.1911	0.137485	-2.46418	-1.91802	91.472	-0.389583	0.137485	-0.662662	-0.116505	91.472	2	2	68	177.975	9.47495e-28	F_LOG2_carnosine	3.18925	6.56295e-11	0.169515	3.59543	2.78308	18.814	1.38774	9.57262e-11	0.169515	1.79391	0.981564	8.18651	-1.80151	6.56306e-11	0.169515	-1.39534	-2.20769	-10.6274
Feces	F_LOG2_carotene diol (1)	-0.505604	0.146067	-0.795582	-0.215626	95.0516	-1.23585	0.146067	-1.52583	-0.945875	95.0516	1.38465	0.146067	1.09467	1.67462	95.0516	2	2	68	105.982	1.27017e-21	F_LOG2_carotene diol (1)	0.730249	0.000582462	0.185777	1.17539	0.285109	3.93077	-1.89025	6.56373e-11	0.185777	-1.44511	-2.33539	-10.1748	-2.6205	6.56295e-11	0.185777	-2.17536	-3.06564	-14.1056
Feces	F_LOG2_carotene diol (2)	-0.233376	0.154855	-0.540643	0.073891	98.9975	-1.37491	0.154855	-1.68218	-1.06764	98.9975	1.42939	0.154855	1.12213	1.73666	98.9975	2	2	68	94.576	2.28476e-20	F_LOG2_carotene diol (2)	1.14153	1.42318e-06	0.205072	1.6329	0.650162	5.56651	-1.66277	1.0738e-10	0.205072	-1.1714	-2.15414	-8.10824	-2.8043	6.56295e-11	0.205072	-2.31293	-3.29567	-13.6747
Feces	F_LOG2_carotene diol (3)	-0.562633	0.206475	-0.972418	-0.152847	97.2027	-2.2536	0.206475	-2.66338	-1.84381	97.2027	1.41768	0.206475	1.00789	1.82746	97.2027	2	2	68	93.9624	2.68835e-20	F_LOG2_carotene diol (3)	1.69096	7.3204e-08	0.268086	2.33332	1.0486	6.30754	-1.98031	9.1577e-10	0.268086	-1.33795	-2.62267	-7.38685	-3.67127	6.56295e-11	0.268086	-3.02892	-4.31363	-13.6944
Feces	F_LOG2_catechol sulfate	-0.363011	0.182875	-0.725817	-0.000204471	100.301	-0.81774	0.182875	-1.18055	-0.454933	100.301	0.961021	0.182875	0.598215	1.32383	100.301	2	2	68	28.1229	1.25813e-09	F_LOG2_catechol sulfate	0.454729	0.162802	0.246437	1.04522	-0.135758	1.84521	-1.32403	3.03513e-06	0.246437	-0.733545	-1.91452	-5.37269	-1.77876	1.78352e-09	0.246437	-1.18827	-2.36925	-7.2179
Feces	F_LOG2_ceramide (d18:1/14:0, d16:1/16:0)*	0.501001	0.144171	0.214414	0.787589	86.296	-0.0974047	0.144171	-0.383992	0.189183	86.296	-0.236071	0.144171	-0.522659	0.0505167	86.296	2	2	68	10.5703	0.000100633	F_LOG2_ceramide (d18:1/14:0, d16:1/16:0)*	0.598406	0.00226581	0.170385	1.00666	0.190149	3.51209	0.737072	0.000149324	0.170385	1.14533	0.328815	4.32594	0.138666	0.695788	0.170385	0.546924	-0.269591	0.813843
Feces	F_LOG2_ceramide (d18:1/17:0, d17:1/18:0)*	-0.0862982	0.129061	-0.343623	0.171027	71.2475	0.109315	0.129061	-0.148011	0.36664	71.2475	-0.177987	0.129061	-0.435312	0.0793387	71.2475	2	2	68	2.41463	0.0970289	F_LOG2_ceramide (d18:1/17:0, d17:1/18:0)*	-0.195613	0.314248	0.133557	0.124403	-0.515628	-1.46464	0.0916883	0.772139	0.133557	0.411704	-0.228327	0.68651	0.287301	0.0872391	0.133557	0.607316	-0.0327143	2.15115
Feces	F_LOG2_ceramide (d18:2/24:1, d18:1/24:2)*	-0.402751	0.119633	-0.641006	-0.164495	76.3015	0.628496	0.119633	0.39024	0.866751	76.3015	-0.319487	0.119633	-0.557743	-0.0812321	76.3015	2	2	68	38.8888	5.4931e-12	F_LOG2_ceramide (d18:2/24:1, d18:1/24:2)*	-1.03125	1.50754e-10	0.129915	-0.719958	-1.34253	-7.93788	-0.0832633	0.798104	0.129915	0.228024	-0.394551	-0.640908	0.947983	1.30186e-09	0.129915	1.25927	0.636695	7.29697
Feces	F_LOG2_chenodeoxycholic acid sulfate (1)	-0.125795	0.137808	-0.399529	0.147939	91.1401	-0.65164	0.137808	-0.925374	-0.377907	91.1401	-0.639594	0.137808	-0.913328	-0.36586	91.1401	2	2	68	6.27682	0.00315069	F_LOG2_chenodeoxycholic acid sulfate (1)	0.525846	0.00775232	0.169444	0.93185	0.119841	3.10335	0.513799	0.00949955	0.169444	0.919804	0.107795	3.03226	-0.0120463	0.997217	0.169444	0.393958	-0.418051	-0.0710931
Feces	F_LOG2_cholate	-1.16809	0.345844	-1.85626	-0.479925	80.6451	-0.0930799	0.345844	-0.781247	0.595087	80.6451	0.223781	0.345844	-0.464386	0.911948	80.6451	2	2	68	6.99502	0.00172753	F_LOG2_cholate	-1.07501	0.0202696	0.390094	-0.140311	-2.00971	-2.75578	-1.39187	0.00189999	0.390094	-0.457171	-2.32657	-3.56805	-0.316861	0.696758	0.390094	0.61784	-1.25156	-0.812269
Feces	F_LOG2_cholesterol	0.29667	0.118036	0.0621568	0.531184	89.6157	-0.0556366	0.118036	-0.29015	0.178877	89.6157	-0.156436	0.118036	-0.39095	0.0780774	89.6157	2	2	68	5.51085	0.00605239	F_LOG2_cholesterol	0.352307	0.0430857	0.143319	0.695714	0.00890008	2.45819	0.453106	0.00654873	0.143319	0.796513	0.1097	3.16151	0.100799	0.762353	0.143319	0.444206	-0.242607	0.70332
Feces	F_LOG2_cholesterol sulfate	0.421363	0.0729146	0.276679	0.566048	98.6579	0.0645055	0.0729146	-0.0801792	0.20919	98.6579	-0.365849	0.0729146	-0.510534	-0.221164	98.6579	2	2	68	33.5976	7.12238e-11	F_LOG2_cholesterol sulfate	0.356858	0.0012038	0.096173	0.587297	0.126418	3.71058	0.787213	9.58686e-11	0.096173	1.01765	0.556773	8.18538	0.430355	8.78631e-05	0.096173	0.660794	0.199915	4.4748
Feces	F_LOG2_cholic acid glucuronide	-1.54842	0.200374	-1.94831	-1.14853	67.5734	-2.03897	0.200374	-2.43886	-1.63908	67.5734	-1.43987	0.200374	-1.83976	-1.03998	67.5734	2	2	68	5.12384	0.00845807	F_LOG2_cholic acid glucuronide	0.490553	0.0429183	0.199428	0.968401	0.0127049	2.4598	-0.108549	0.849723	0.199428	0.369299	-0.586397	-0.544304	-0.599102	0.0102864	0.199428	-0.121254	-1.07695	-3.0041
Feces	F_LOG2_choline	-0.445656	0.12579	-0.695699	-0.195613	86.4811	-0.581319	0.12579	-0.831362	-0.331276	86.4811	0.680654	0.12579	0.430611	0.930696	86.4811	2	2	68	43.3009	7.44749e-13	F_LOG2_choline	0.135663	0.635148	0.148886	0.492408	-0.221082	0.911188	-1.12631	4.70113e-10	0.148886	-0.769565	-1.48305	-7.56492	-1.26197	7.46017e-11	0.148886	-0.905228	-1.61872	-8.47611
Feces	F_LOG2_chrysoeriol	-0.92756	0.300723	-1.52764	-0.327476	67.9998	-1.29261	0.300723	-1.8927	-0.692528	67.9998	1.27794	0.300723	0.677859	1.87803	67.9998	2	2	68	42.7761	9.3884e-13	F_LOG2_chrysoeriol	0.365052	0.44913	0.300723	1.08561	-0.355507	1.21392	-2.2055	1.12514e-09	0.300723	-1.48494	-2.92606	-7.33401	-2.57055	7.2277e-11	0.300723	-1.85	-3.29111	-8.54793
Feces	F_LOG2_cinnamate	-0.708871	0.25697	-1.22088	-0.196858	74.0992	-1.26867	0.25697	-1.78068	-0.756654	74.0992	-1.28998	0.25697	-1.80199	-0.777967	74.0992	2	2	68	2.90477	0.0615855	F_LOG2_cinnamate	0.559796	0.108801	0.27343	1.21496	-0.095367	2.04731	0.58111	0.0922567	0.27343	1.23627	-0.0740534	2.12526	0.0213136	0.996656	0.27343	0.676477	-0.63385	0.0779491
Feces	F_LOG2_cis-3,4-methyleneheptanoylcarnitine	-0.491366	0.222966	-0.934218	-0.0485132	91.6608	-2.08961	0.222966	-2.53247	-1.64676	91.6608	-0.793487	0.222966	-1.23634	-0.350634	91.6608	2	2	68	19.0182	2.75313e-07	F_LOG2_cis-3,4-methyleneheptanoylcarnitine	1.59825	5.54932e-07	0.275346	2.258	0.938493	5.80451	0.302121	0.519066	0.275346	0.961876	-0.357633	1.09724	-1.29613	3.77241e-05	0.275346	-0.636372	-1.95588	-4.70727
Feces	F_LOG2_citrate	1.13359	0.175857	0.78457	1.48262	97.0938	-0.948667	0.175857	-1.29769	-0.599644	97.0938	-0.57994	0.175857	-0.928963	-0.230917	97.0938	2	2	68	34.448	4.65604e-11	F_LOG2_citrate	2.08226	2.3221e-10	0.267736	2.72378	1.44074	7.77729	1.71353	5.02239e-08	0.267736	2.35505	1.07201	6.40009	-0.368727	0.358446	0.267736	0.272794	-1.01025	-1.3772
Feces	F_LOG2_citrulline	-0.727515	0.0900692	-0.906427	-0.548603	90.9648	0.083449	0.0900692	-0.0954632	0.262361	90.9648	0.528717	0.0900692	0.349804	0.707629	90.9648	2	2	68	66.3465	1.04523e-16	F_LOG2_citrulline	-0.810964	1.12772e-09	0.110585	-0.545993	-1.07594	-7.33343	-1.25623	6.56295e-11	0.110585	-0.991261	-1.5212	-11.3599	-0.445267	0.000421647	0.110585	-0.180296	-0.710239	-4.02649
Feces	F_LOG2_clindamycin	0	1.20469e-09				0	1.20469e-09				0	1.20469e-09				2	2				F_LOG2_clindamycin	0		2.08658e-09			0	0		2.08658e-09			0	0		2.08658e-09			0
Feces	F_LOG2_CMP	-0.0579775	0.277445	-0.610436	0.494481	77.0463	-1.93305	0.277445	-2.48551	-1.38059	77.0463	-0.186189	0.277445	-0.738647	0.366269	77.0463	2	2	68	23.8549	1.4149e-08	F_LOG2_CMP	1.87507	1.21839e-07	0.303313	-2.60184	-1.14831	6.18197	0.128211	0.90635	0.303313	-0.854978	0.598555	0.422703	-1.74686	6.64347e-07	0.303313	1.02009	2.47363	-5.75927
Feces	F_LOG2_creatine	-0.147918	0.387515	-0.918226	0.622389	86.3585	0.33812	0.387515	-0.432188	1.10843	86.3585	1.32012	0.387515	0.549817	2.09043	86.3585	2	2	68	5.32771	0.00708811	F_LOG2_creatine	-0.486038	0.541559	0.458207	-0.611869	1.58395	-1.06074	-1.46804	0.00578341	0.458207	0.370135	2.56595	-3.20388	-0.982005	0.0887658	0.458207	-0.115903	2.07991	-2.14315
Feces	F_LOG2_creatinine	-0.0985293	0.344902	-0.785174	0.588116	78.0227	-0.036313	0.344902	-0.722958	0.650332	78.0227	0.865155	0.344902	0.17851	1.5518	78.0227	2	2	68	4.02152	0.0223501	F_LOG2_creatinine	-0.0622163	0.985359	0.380336	-0.849103	0.973536	-0.163583	-0.963684	0.0358025	0.380336	0.0523643	1.875	-2.53377	-0.901468	0.0531529	0.380336	-0.00985198	1.81279	-2.37019
Feces	F_LOG2_cyclo(pro-sulfo-tyr)*	-2.2493	0.204121	-2.65436	-1.84424	98.2403	-2.83239	0.204121	-3.23744	-2.42733	98.2403	-1.72134	0.204121	-2.1264	-1.31628	98.2403	2	2	68	8.60288	0.000467045	F_LOG2_cyclo(pro-sulfo-tyr)*	0.583084	0.0826357	0.267962	-1.22515	0.058978	2.176	-0.527962	0.127405	0.267962	-0.1141	1.17002	-1.97029	-1.11105	0.000279697	0.267962	0.468984	1.75311	-4.14628
Feces	F_LOG2_cyclo(pro-tyr)	-0.57375	0.210136	-0.990948	-0.156552	94.5423	-3.26396	0.210136	-3.68116	-2.84676	94.5423	-2.93832	0.210136	-3.35552	-2.52113	94.5423	2	2	68	60.9182	6.92475e-16	F_LOG2_cyclo(pro-tyr)	2.69021	6.56397e-11	0.266036	-3.32765	-2.05276	10.1122	2.36457	6.72385e-11	0.266036	-3.00202	-1.72713	8.88818	-0.325634	0.443248	0.266036	-0.311813	0.96308	-1.22402
Feces	F_LOG2_cyclo(pro-tyr) (D,L)*	-0.912306	0.165903	-1.24137	-0.583238	102	-3.9771	0.165903	-4.30617	-3.64803	102	-3.9771	0.165903	-4.30617	-3.64803	102	2	2	102	113.756	1.06464e-26	F_LOG2_cyclo(pro-tyr) (D,L)*	3.06479	7.29022e-10	0.234622	-3.62283	-2.50676	13.0627	3.06479	7.29022e-10	0.234622	-3.62283	-2.50676	13.0627	-4.44089e-16	1	0.234622	-0.558033	0.558033	-1.89279e-15
Feces	F_LOG2_cystathionine	-1.25431	0.170943	-1.59338	-0.915235	101.864	-0.169208	0.170943	-0.508278	0.169863	101.864	0.181705	0.170943	-0.157366	0.520775	101.864	2	2	68	19.6886	1.79597e-07	F_LOG2_cystathionine	-1.0851	6.75463e-05	0.238603	0.513382	1.65681	-4.54771	-1.43601	2.35745e-07	0.238603	0.864294	2.00773	-6.0184	-0.350912	0.311311	0.238603	-0.220803	0.922628	-1.47069
Feces	F_LOG2_cysteine	-0.103438	0.0763523	-0.254919	0.0480417	100.037	-0.155483	0.0763523	-0.306963	-0.00400248	100.037	0.368835	0.0763523	0.217355	0.520315	100.037	2	2	68	15.887	2.18123e-06	F_LOG2_cysteine	0.0520442	0.867808	0.102492	-0.297624	0.193536	0.507788	-0.472274	5.42783e-05	0.102492	0.226694	0.717854	-4.60791	-0.524318	8.16092e-06	0.102492	0.278738	0.769898	-5.1157
Feces	F_LOG2_cysteine s-sulfate	-0.549578	0.174774	-0.897965	-0.20119	72.2063	-0.786948	0.174774	-1.13534	-0.43856	72.2063	0.720128	0.174774	0.371741	1.06852	72.2063	2	2	68	39.3863	4.35882e-12	F_LOG2_cysteine s-sulfate	0.23737	0.400136	0.182601	-0.674899	0.200158	1.29994	-1.26971	5.21395e-09	0.182601	0.832178	1.70723	-6.95346	-1.50708	8.83844e-11	0.182601	1.06955	1.9446	-8.2534
Feces	F_LOG2_cysteine sulfinic acid	-0.700514	0.108401	-0.91554	-0.485488	101.511	-0.0432032	0.108401	-0.258229	0.171823	101.511	0.272134	0.108401	0.057108	0.48716	101.511	2	2	68	19.9761	1.49773e-07	F_LOG2_cysteine sulfinic acid	-0.657311	0.000243612	0.157019	0.281077	1.03354	-4.18617	-0.972648	1.15839e-07	0.157019	0.596414	1.34888	-6.19444	-0.315337	0.117941	0.157019	-0.0608962	0.691571	-2.00827
Feces	F_LOG2_cysteinylglycine	-1.35939	0.142781	-1.64268	-1.07611	99.7021	-0.686321	0.142781	-0.969604	-0.403038	99.7021	0.342184	0.142781	0.0589008	0.625467	99.7021	2	2	68	40.3547	2.79119e-12	F_LOG2_cysteinylglycine	-0.673072	0.00215512	0.190776	0.215953	1.13019	-3.52806	-1.70158	6.70435e-11	0.190776	1.24446	2.1587	-8.91922	-1.02851	2.82501e-06	0.190776	0.571387	1.48562	-5.39115
Feces	F_LOG2_cystine	-2.49236	0.295818	-3.08073	-1.90398	82.9794	-1.88426	0.295818	-2.47263	-1.29589	82.9794	-0.791712	0.295818	-1.38008	-0.203339	82.9794	2	2	68	12.8294	1.87352e-05	F_LOG2_cystine	-0.608095	0.181529	0.340245	-0.207163	1.42335	-1.78723	-1.70064	1.2742e-05	0.340245	0.885386	2.5159	-4.9983	-1.09255	0.00566219	0.340245	0.277291	1.90781	-3.21107
Feces	F_LOG2_cytidine	0.0295656	0.177808	-0.324216	0.383347	81.0123	-0.34798	0.177808	-0.701761	0.00580211	81.0123	0.108869	0.177808	-0.244913	0.46265	81.0123	2	2	68	2.94461	0.0593673	F_LOG2_cytidine	0.377545	0.153276	0.201181	-0.859595	0.104504	1.87664	-0.079303	0.918025	0.201181	-0.402746	0.561353	-0.394187	-0.456848	0.0668742	0.201181	-0.0252013	0.938898	-2.27083
Feces	F_LOG2_cytosine	-1.13667	0.184157	-1.50242	-0.770924	92.0397	0.158723	0.184157	-0.207027	0.524473	92.0397	0.145379	0.184157	-0.220371	0.511129	92.0397	2	2	68	21.2737	6.67818e-08	F_LOG2_cytosine	-1.2954	9.17043e-07	0.228145	0.748741	1.84205	-5.67796	-1.28205	1.15535e-06	0.228145	0.735396	1.82871	-5.61947	0.0133443	0.998116	0.228145	-0.560001	0.533313	0.0584904
Feces	F_LOG2_daidzein	0.283944	0.180445	-0.0740575	0.641946	99.9114	-0.163423	0.180445	-0.521425	0.194579	99.9114	0.0744297	0.180445	-0.283572	0.432432	99.9114	2	2	68	1.39599	0.254591	F_LOG2_daidzein	0.447367	0.224187	0.267915	-1.08932	0.194583	1.66981	0.209515	0.715288	0.267915	-0.851465	0.432436	0.782018	-0.237853	0.649814	0.267915	-0.404098	0.879803	-0.88779
Feces	F_LOG2_daidzein sulfate (2)	-3.61037	0.12649	-3.86126	-3.35948	101.931	-3.87408	0.12649	-4.12498	-3.62319	101.931	-3.76011	0.12649	-4.01101	-3.50922	101.931	2	2	68	1.07356	0.347511	F_LOG2_daidzein sulfate (2)	0.263714	0.316102	0.180523	-0.696265	0.168837	1.46083	0.149743	0.686123	0.180523	-0.582294	0.282808	0.829495	-0.113971	0.803436	0.180523	-0.31858	0.546522	-0.631337
Feces	F_LOG2_dCMP	0.0274437	0.259501	-0.488879	0.543767	81.0308	-2.20086	0.259501	-2.71718	-1.68453	81.0308	-0.196353	0.259501	-0.712676	0.31997	81.0308	2	2	68	34.9176	3.69019e-11	F_LOG2_dCMP	2.2283	4.32881e-10	0.293659	-2.93193	-1.52466	7.58805	0.223796	0.727374	0.293659	-0.927431	0.479838	0.762096	-2.0045	8.78858e-09	0.293659	1.30087	2.70814	-6.82595
Feces	F_LOG2_dehydrolithocholate	0.721188	0.190323	0.342856	1.09952	86.2677	-0.541371	0.190323	-0.919704	-0.163039	86.2677	-0.18335	0.190323	-0.561682	0.194982	86.2677	2	2	68	16.7455	1.22118e-06	F_LOG2_dehydrolithocholate	1.26256	1.17839e-06	0.224876	-1.80138	-0.723734	5.61446	0.904538	0.000427574	0.224876	-1.44336	-0.365713	4.02238	-0.358021	0.255988	0.224876	-0.180804	0.896846	-1.59208
Feces	F_LOG2_dehydrophytosphingosine*	-0.38994	0.134817	-0.657496	-0.122385	97.5519	-0.576997	0.134817	-0.844553	-0.309441	97.5519	0.757287	0.134817	0.489731	1.02484	97.5519	2	2	68	33.8213	6.36565e-11	F_LOG2_dehydrophytosphingosine*	0.187056	0.539064	0.175677	-0.607996	0.233883	1.06477	-1.14723	2.95109e-08	0.175677	0.726288	1.56817	-6.5303	-1.33428	4.22263e-10	0.175677	0.913344	1.75522	-7.59508
Feces	F_LOG2_delta-CEHC	-0.619321	0.229519	-1.07458	-0.16406	101.817	-1.14872	0.229519	-1.60398	-0.693458	101.817	-0.159278	0.229519	-0.614538	0.295982	101.817	2	2	68	4.51832	0.0143745	F_LOG2_delta-CEHC	0.529398	0.249624	0.329414	-1.3187	0.259908	1.60709	-0.460043	0.348383	0.329414	-0.329263	1.24935	-1.39655	-0.98944	0.0102998	0.329414	0.200134	1.77875	-3.00364
Feces	F_LOG2_delta-tocopherol	0.276302	0.0749477	0.127153	0.42545	80.0798	0.0728678	0.0749477	-0.0762806	0.222016	80.0798	-1.00072	0.0749477	-1.14987	-0.851572	80.0798	2	2	68	133.027	3.12979e-24	F_LOG2_delta-tocopherol	0.203434	0.0474541	0.0841318	-0.405022	-0.00184623	2.41804	1.27702	6.56295e-11	0.0841318	-1.47861	-1.07543	15.1788	1.07359	6.56295e-11	0.0841318	-1.27518	-0.872001	12.7608
Feces	F_LOG2_deoxycarnitine	0.433248	0.0958673	0.242937	0.623559	95.3765	-0.321951	0.0958673	-0.512262	-0.13164	95.3765	0.110599	0.0958673	-0.0797117	0.30091	95.3765	2	2	68	19.2015	2.44836e-07	F_LOG2_deoxycarnitine	0.755199	1.25196e-07	0.122294	-1.04823	-0.46217	6.17525	0.322649	0.0275152	0.122294	-0.615678	-0.02962	2.6383	-0.43255	0.00209573	0.122294	0.139521	0.725579	-3.53696
Feces	F_LOG2_deoxycholate	0.100058	0.100772	-0.0998251	0.299941	101.909	0.143104	0.100772	-0.0567791	0.342987	101.909	-0.297438	0.100772	-0.497321	-0.0975554	101.909	2	2	68	5.93406	0.00421314	F_LOG2_deoxycholate	-0.043046	0.949961	0.141002	-0.294807	0.380899	-0.305287	0.397496	0.0171207	0.141002	-0.73535	-0.0596429	2.81909	0.440542	0.00729553	0.141002	-0.778396	-0.102689	3.12438
Feces	F_LOG2_deoxycholic acid 3-sulfate	-0.284126	0.179847	-0.642946	0.0746938	68.6194	-0.700255	0.179847	-1.05907	-0.341435	68.6194	-0.701777	0.179847	-1.0606	-0.342957	68.6194	2	2	68	3.53402	0.0346602	F_LOG2_deoxycholic acid 3-sulfate	0.416128	0.0628275	0.181069	-0.849986	0.0177288	2.29818	0.41765	0.0616263	0.181069	-0.851508	0.0162068	2.30659	0.00152202	0.999961	0.181069	-0.435379	0.432335	0.00840574
Feces	F_LOG2_deoxycholic acid 12-sulfate*	-0.295687	0.235148	-0.764342	0.172968	72.9428	-1.89154	0.235148	-2.36019	-1.42288	72.9428	-0.504717	0.235148	-0.973372	-0.0360624	72.9428	2	2	68	24.5708	9.31367e-09	F_LOG2_deoxycholic acid 12-sulfate*	1.59585	4.11295e-08	0.247455	-2.18877	-1.00292	6.44906	0.20903	0.676682	0.247455	-0.801955	0.383894	0.844721	-1.38682	1.22635e-06	0.247455	0.793894	1.97974	-5.60433
Feces	F_LOG2_deoxycholic acid glucuronide	-0.7039	0.158598	-1.01933	-0.388474	83.3175	-1.40491	0.158598	-1.72033	-1.08948	83.3175	-1.10325	0.158598	-1.41867	-0.787819	83.3175	2	2	68	7.39035	0.00124656	F_LOG2_deoxycholic acid glucuronide	0.701006	0.000808652	0.182926	-1.13931	-0.262698	3.83218	0.399345	0.0813577	0.182926	-0.837653	0.0389629	2.1831	-0.301661	0.232385	0.182926	-0.136647	0.739969	-1.64909
Feces	F_LOG2_deoxymugineic acid	0.353144	0.0968883	0.16064	0.545648	89.3546	-0.915747	0.0968883	-1.10825	-0.723242	89.3546	0.191772	0.0968883	-0.000732555	0.384276	89.3546	2	2	68	69.2458	3.96841e-17	F_LOG2_deoxymugineic acid	1.26889	6.56301e-11	0.11739	-1.55017	-0.987613	10.8092	0.161372	0.359778	0.11739	-0.44265	0.119906	1.37466	-1.10752	6.57961e-11	0.11739	0.82624	1.3888	-9.4345
Feces	F_LOG2_diacetylspermidine*	-0.310619	0.210481	-0.730668	0.109431	67.6383	-0.828083	0.210481	-1.24813	-0.408033	67.6383	0.534619	0.210481	0.114569	0.954668	67.6383	2	2	68	21.5339	5.69245e-08	F_LOG2_diacetylspermidine*	0.517465	0.0420365	0.209639	-1.01978	-0.0151499	2.46836	-0.845237	0.000414001	0.209639	0.342922	1.34755	-4.03187	-1.3627	3.33717e-08	0.209639	0.860387	1.86502	-6.50023
Feces	F_LOG2_diacylglycerol (16:1/18:2 [2], 16:0/18:3 [1])*	0.0990884	0.165924	-0.230968	0.429144	82.3434	-0.562403	0.165924	-0.892459	-0.232347	82.3434	0.231033	0.165924	-0.0990227	0.561089	82.3434	2	2	68	10.031	0.000152227	F_LOG2_diacylglycerol (16:1/18:2 [2], 16:0/18:3 [1])*	0.661491	0.00246989	0.189839	-1.11636	-0.206618	3.48448	-0.131945	0.76719	0.189839	-0.322928	0.586818	-0.695034	-0.793436	0.000249307	0.189839	0.338563	1.24831	-4.17951
Feces	F_LOG2_diaminopimelate	-0.0408549	0.120149	-0.279182	0.197472	101.539	-0.464786	0.120149	-0.703113	-0.226459	101.539	0.261578	0.120149	0.0232511	0.499905	101.539	2	2	68	9.68399	0.000199217	F_LOG2_diaminopimelate	0.423931	0.0338237	0.165817	-0.821243	-0.0266189	2.55663	-0.302433	0.169509	0.165817	-0.0948791	0.699745	-1.8239	-0.726364	0.000123061	0.165817	0.329052	1.12368	-4.38053
Feces	F_LOG2_diethanolamine	0.143191	0.0780386	-0.0115984	0.297981	101.984	-0.076099	0.0780386	-0.230888	0.0786904	101.984	-0.0501948	0.0780386	-0.204984	0.104595	101.984	2	2	68	2.33702	0.104329	F_LOG2_diethanolamine	0.21929	0.125391	0.110855	-0.484908	0.0463282	1.97818	0.193386	0.19631	0.110855	-0.459004	0.0722324	1.7445	-0.0259042	0.97036	0.110855	-0.239714	0.291523	-0.233677
Feces	F_LOG2_digalacturonic acid	-0.657551	0.200105	-1.05486	-0.260238	94.0021	-2.47713	0.200105	-2.87445	-2.07982	94.0021	-0.481016	0.200105	-0.878329	-0.0837027	94.0021	2	2	68	38.4194	6.84253e-12	F_LOG2_digalacturonic acid	1.81958	1.78976e-09	0.252124	-2.42369	-1.21547	7.21703	-0.176536	0.764181	0.252124	-0.427576	0.780647	-0.700195	-1.99612	1.58432e-10	0.252124	1.39201	2.60023	-7.91722
Feces	F_LOG2_dihomolinoleate (20:2n6)	0.0712625	0.239989	-0.407561	0.550086	68.5377	0.92937	0.239989	0.450546	1.40819	68.5377	-0.67754	0.239989	-1.15636	-0.198716	68.5377	2	2	68	22.1884	3.822e-08	F_LOG2_dihomolinoleate (20:2n6)	-0.858107	0.00198228	0.241406	0.279676	1.43654	-3.55462	0.748802	0.00778626	0.241406	-1.32723	-0.170371	3.10184	1.60691	1.76066e-08	0.241406	-2.18534	-1.02848	6.65646
Feces	F_LOG2_dihomolinolenate (20:3n3 or 3n6)	-0.136529	0.227408	-0.59072	0.317662	64.8058	0.97719	0.227408	0.522999	1.43138	64.8058	-0.690162	0.227408	-1.14435	-0.235971	64.8058	2	2	68	30.034	4.49083e-10	F_LOG2_dihomolinolenate (20:3n3 or 3n6)	-1.11372	9.27108e-06	0.219141	0.588637	1.6388	-5.0822	0.553633	0.0364641	0.219141	-1.07872	-0.0285507	2.52638	1.66735	4.02705e-10	0.219141	-2.19243	-1.14227	7.60858
Feces	F_LOG2_dihomo-linolenoyl ethanolamide	-0.18443	0.139377	-0.461183	0.0923223	93.5526	0.441088	0.139377	0.164336	0.717841	93.5526	-0.620037	0.139377	-0.89679	-0.343285	93.5526	2	2	68	18.5971	3.61069e-07	F_LOG2_dihomo-linolenoyl ethanolamide	-0.625519	0.00185242	0.174918	0.206398	1.04464	-3.57606	0.435607	0.0398437	0.174918	-0.854728	-0.0164857	2.49034	1.06113	1.9432e-07	0.174918	-1.48025	-0.642004	6.0664
Feces	F_LOG2_dihydrocaffeate sulfate (2)	-1.65944	0.265365	-2.18656	-1.13232	90.9586	-1.77651	0.265365	-2.30363	-1.24939	90.9586	-1.12514	0.265365	-1.65226	-0.59802	90.9586	2	2	68	2.27204	0.110876	F_LOG2_dihydrocaffeate sulfate (2)	0.117067	0.931376	0.325792	-0.897696	0.663561	0.359331	-0.534302	0.236041	0.325792	-0.246326	1.31493	-1.64001	-0.651369	0.120114	0.325792	-0.129259	1.432	-1.99934
Feces	F_LOG2_dihydroferulate	-0.19818	0.221825	-0.638542	0.242181	95.2913	-0.738871	0.221825	-1.17923	-0.29851	95.2913	2.4554	0.221825	2.01504	2.89576	95.2913	2	2	68	73.1187	1.13465e-17	F_LOG2_dihydroferulate	0.540691	0.143004	0.282752	-1.21819	0.13681	1.91224	-2.65358	6.58342e-11	0.282752	1.97608	3.33108	-9.38484	-3.19427	6.56295e-11	0.282752	2.51677	3.87177	-11.2971
Feces	F_LOG2_dihydroferulic acid sulfate	-1.74177	0.142399	-2.02423	-1.45931	101.66	-1.85413	0.142399	-2.13659	-1.57167	101.66	-1.10151	0.142399	-1.38396	-0.819046	101.66	2	2	68	7.80956	0.000884937	F_LOG2_dihydroferulic acid sulfate	0.11236	0.848417	0.205458	-0.604658	0.379938	0.546875	-0.640262	0.00746888	0.205458	0.147964	1.13256	-3.11626	-0.752622	0.00140303	0.205458	0.260324	1.24492	-3.66313
Feces	F_LOG2_dihydrokaempferol	-3.11172	0.277914	-3.66517	-2.55826	76.4871	-0.637154	0.277914	-1.19061	-0.0836965	76.4871	-2.45328	0.277914	-3.00674	-1.89983	76.4871	2	2	68	35.9467	2.2294e-11	F_LOG2_dihydrokaempferol	-2.47456	9.58342e-11	0.302305	1.75021	3.19891	-8.18566	-0.658433	0.0822657	0.302305	-0.0659182	1.38278	-2.17804	1.81613	2.46196e-07	0.302305	-2.54048	-1.09178	6.00761
Feces	F_LOG2_DIMBOA	-1.26355	0.21752	-1.69502	-0.832076	101.568	-2.52209	0.21752	-2.95356	-2.09061	101.568	2.80832	0.21752	2.37684	3.23979	101.568	2	2	68	172	2.50481e-27	F_LOG2_DIMBOA	1.25854	0.000241275	0.300442	-1.97843	-0.53865	4.18895	-4.07186	6.56295e-11	0.300442	3.35198	4.79175	-13.5529	-5.3304	6.56295e-11	0.300442	4.61051	6.05029	-17.7418
Feces	F_LOG2_dimethylarginine (ADMA + SDMA)	-0.372858	0.0766722	-0.525479	-0.220238	78.7284	0.245182	0.0766722	0.0925613	0.397802	78.7284	0.078634	0.0766722	-0.0739865	0.231254	78.7284	2	2	68	28.2592	1.16779e-09	F_LOG2_dimethylarginine (ADMA + SDMA)	-0.61804	1.4784e-09	0.0850721	0.414199	0.821881	-7.2649	-0.451492	3.91229e-06	0.0850721	0.247652	0.655333	-5.30717	0.166548	0.130662	0.0850721	-0.370388	0.0372929	1.95773
Feces	F_LOG2_dimethylglycine	0.96174	0.172622	0.617433	1.30605	69.7382	-0.990965	0.172622	-1.33527	-0.646658	69.7382	0.0369457	0.172622	-0.307361	0.381253	69.7382	2	2	68	61.6892	5.25953e-16	F_LOG2_dimethylglycine	1.95271	6.56297e-11	0.175881	-2.37413	-1.53128	11.1024	0.924795	4.72873e-06	0.175881	-1.34622	-0.503367	5.25807	-1.02791	4.73443e-07	0.175881	0.606483	1.44934	-5.84435
Feces	F_LOG2_diosmetin	0.32372	0.182458	-0.0384205	0.68586	96.7568	-2.45732	0.182458	-2.81946	-2.09518	96.7568	-2.22689	0.182458	-2.58903	-1.86475	96.7568	2	2	68	85.6546	2.63441e-19	F_LOG2_diosmetin	2.78104	6.56295e-11	0.235843	-3.34614	-2.21593	11.7919	2.55061	6.56301e-11	0.235843	-3.11571	-1.98551	10.8148	-0.230428	0.593796	0.235843	-0.334675	0.795531	-0.977036
Feces	F_LOG2_dipicolinate	-0.173107	0.397716	-0.964074	0.61786	83.5272	-2.49633	0.397716	-3.28729	-1.70536	83.5272	1.04789	0.397716	0.256925	1.83886	83.5272	2	2	68	30.7034	3.15325e-10	F_LOG2_dipicolinate	2.32322	1.02501e-05	0.459518	-3.42427	-1.22217	5.05578	-1.221	0.0262174	0.459518	0.119951	2.32205	-2.65713	-3.54422	2.83633e-10	0.459518	2.44317	4.64527	-7.71291
Feces	F_LOG2_docosadienoate (22:2n6)	-0.787753	0.234802	-1.25628	-0.31923	68.1479	0.371183	0.234802	-0.0973393	0.839706	68.1479	-0.853638	0.234802	-1.32216	-0.385115	68.1479	2	2	68	17.1612	9.25323e-07	F_LOG2_docosadienoate (22:2n6)	-1.15894	1.66185e-05	0.235185	0.595411	1.72246	-4.92777	0.0658851	0.957688	0.235185	-0.62941	0.49764	0.280142	1.22482	5.73497e-06	0.235185	-1.78835	-0.661296	5.20791
Feces	F_LOG2_docosahexaenoate (DHA; 22:6n3)	1.42415	0.256513	0.912851	1.93544	72.4435	-1.05609	0.256513	-1.56738	-0.544793	72.4435	-0.825156	0.256513	-1.33645	-0.313861	72.4435	2	2	68	52.0335	1.95697e-14	F_LOG2_docosahexaenoate (DHA; 22:6n3)	2.48023	6.60134e-11	0.268627	-3.12389	-1.83658	9.23302	2.2493	7.94127e-11	0.268627	-2.89296	-1.60565	8.37334	-0.230932	0.667377	0.268627	-0.412723	0.874587	-0.859677
Feces	F_LOG2_docosahexaenoylcarnitine (C22:6)*	0.84948	0.185179	0.482115	1.21684	100.577	-2.28082	0.185179	-2.64819	-1.91346	100.577	-1.83805	0.185179	-2.20542	-1.47069	100.577	2	2	68	91.3669	5.39592e-20	F_LOG2_docosahexaenoylcarnitine (C22:6)*	3.1303	6.56295e-11	0.250629	-3.73084	-2.52977	12.4898	2.68753	6.56304e-11	0.250629	-3.28806	-2.087	10.7231	-0.442773	0.188545	0.250629	-0.157759	1.0433	-1.76664
Feces	F_LOG2_docosapentaenoate (DPA; 22:5n3)	0.463569	0.257251	-0.0508002	0.977938	61.2162	0.221321	0.257251	-0.293049	0.73569	61.2162	-0.634357	0.257251	-1.14873	-0.119987	61.2162	2	2	68	11.8901	3.73118e-05	F_LOG2_docosapentaenoate (DPA; 22:5n3)	0.242248	0.5644	0.236571	-0.809094	0.324597	1.024	1.09793	4.81033e-05	0.236571	-1.66477	-0.53108	4.641	0.855677	0.00162637	0.236571	-1.42252	-0.288832	3.617
Feces	F_LOG2_docosapentaenoate (n6 DPA; 22:5n6)	0.528525	0.275047	-0.0186802	1.07573	81.5071	0.405844	0.275047	-0.141361	0.953049	81.5071	-1.49061	0.275047	-2.03782	-0.94341	81.5071	2	2	68	26.2436	3.57539e-09	F_LOG2_docosapentaenoate (n6 DPA; 22:5n6)	0.122681	0.918663	0.3125	-0.87146	0.626098	0.392579	2.01914	3.91319e-08	0.3125	-2.76792	-1.27036	6.46125	1.89646	1.9255e-07	0.3125	-2.64524	-1.14768	6.06867
Feces	F_LOG2_docosapentaenoylcarnitine (C22:5n3)*	0.246647	0.185856	-0.123116	0.616411	81.4637	-1.60336	0.185856	-1.97312	-1.2336	81.4637	-0.787397	0.185856	-1.15716	-0.417634	81.4637	2	2	68	38.5835	6.33584e-12	F_LOG2_docosapentaenoylcarnitine (C22:5n3)*	1.85001	6.83263e-11	0.211087	-2.35579	-1.34422	8.7642	1.03404	1.85347e-05	0.211087	-1.53983	-0.52826	4.89866	-0.815963	0.000724106	0.211087	0.310179	1.32175	-3.86553
Feces	F_LOG2_dodecanedioate (C12)	0.251955	0.179627	-0.104707	0.608617	93.8301	-0.910514	0.179627	-1.26718	-0.553852	93.8301	-0.449881	0.179627	-0.806543	-0.0932189	93.8301	2	2	68	13.4209	1.2227e-05	F_LOG2_dodecanedioate (C12)	1.16247	7.32204e-06	0.22598	-1.70394	-0.621	5.14412	0.701836	0.00769916	0.22598	-1.24331	-0.160366	3.10574	-0.460633	0.110841	0.22598	-0.0808366	1.0021	-2.03838
Feces	F_LOG2_dodecenedioate (C12:1-DC)*	-0.194793	0.0896482	-0.372612	-0.0169729	101.859	-0.462427	0.0896482	-0.640247	-0.284607	101.859	0.398535	0.0896482	0.220715	0.576355	101.859	2	2	68	24.8104	8.10663e-09	F_LOG2_dodecenedioate (C12:1-DC)*	0.267634	0.0895077	0.125104	-0.567395	0.0321263	2.1393	-0.593328	3.31078e-05	0.125104	0.293567	0.893088	-4.74268	-0.860962	6.98583e-09	0.125104	0.561201	1.16072	-6.88198
Feces	F_LOG2_dopamine 3-O-sulfate	-1.72158	0.208696	-2.13608	-1.30708	91.7864	-1.71418	0.208696	-2.12869	-1.29968	91.7864	-0.620096	0.208696	-1.0346	-0.205595	91.7864	2	2	68	12.0708	3.26442e-05	F_LOG2_dopamine 3-O-sulfate	-0.00739319	0.999547	0.257995	-0.610786	0.625573	-0.0286564	-1.10148	0.000182206	0.257995	0.483302	1.71966	-4.26939	-1.09409	0.000201439	0.257995	0.475908	1.71227	-4.24074
Feces	F_LOG2_doxycycline	0	1.20469e-09				0	1.20469e-09				0	1.20469e-09				2	2				F_LOG2_doxycycline	0		2.08658e-09			0	0		2.08658e-09			0	0		2.08658e-09			0
Feces	F_LOG2_D-urobilin	-1.65697	0.366742	-2.387	-0.926936	78.6424	0.089561	0.366742	-0.640472	0.819594	78.6424	-1.94416	0.366742	-2.6742	-1.21413	78.6424	2	2	68	14.6547	5.10559e-06	F_LOG2_D-urobilin	-1.74653	0.000166367	0.406616	0.772239	2.72082	-4.29528	0.287193	0.760609	0.406616	-1.26148	0.687098	0.706299	2.03372	1.25851e-05	0.406616	-3.00801	-1.05943	5.00158
Feces	F_LOG2_eicosanoylsphingosine (d20:1)*	0.350087	0.182607	-0.0122904	0.712464	98.0312	0.436275	0.182607	0.0738977	0.798652	98.0312	-0.192667	0.182607	-0.555044	0.16971	98.0312	2	2	68	4.06497	0.021499	F_LOG2_eicosanoylsphingosine (d20:1)*	-0.0861881	0.930995	0.23917	-0.486886	0.659263	-0.360363	0.542754	0.0671037	0.23917	-1.11583	0.0303208	2.26932	0.628942	0.0281275	0.23917	-1.20202	-0.0558673	2.62968
Feces	F_LOG2_eicosapentaenoate (EPA; 20:5n3)	2.29083	0.187829	1.91793	2.66374	94.7213	-1.13433	0.187829	-1.50723	-0.761428	94.7213	-0.204026	0.187829	-0.576928	0.168876	94.7213	2	2	68	110.593	4.21921e-22	F_LOG2_eicosapentaenoate (EPA; 20:5n3)	3.42516	6.56295e-11	0.238178	-3.99586	-2.85447	14.3807	2.49486	6.56317e-11	0.238178	-3.06556	-1.92416	10.4748	-0.930304	0.000632989	0.238178	0.359606	1.501	-3.90591
Feces	F_LOG2_eicosenoate (20:1n9 or 1n11)	-0.0616271	0.205171	-0.471171	0.347917	66.8161	0.207485	0.205171	-0.20206	0.617029	66.8161	-0.276455	0.205171	-0.686	0.133089	66.8161	2	2	68	2.86868	0.0636683	F_LOG2_eicosenoate (20:1n9 or 1n11)	-0.269112	0.384076	0.202462	-0.216007	0.75423	-1.3292	0.214828	0.541349	0.202462	-0.699947	0.27029	1.06108	0.48394	0.0506933	0.202462	-0.969059	0.00117845	2.39027
Feces	F_LOG2_eicosenoylcarnitine (C20:1)*	0.148907	0.166394	-0.182771	0.480585	72.2921	0.653594	0.166394	0.321916	0.985272	72.2921	-0.909993	0.166394	-1.24167	-0.578315	72.2921	2	2	68	42.0694	1.28571e-12	F_LOG2_eicosenoylcarnitine (C20:1)*	-0.504687	0.0137179	0.173993	0.0877832	0.921591	-2.90061	1.0589	1.79653e-07	0.173993	-1.4758	-0.641995	6.08587	1.56359	6.66984e-11	0.173993	-1.98049	-1.14668	8.98648
Feces	F_LOG2_enterodiol	0.156935	0.370385	-0.579326	0.893197	86.3296	-0.555124	0.370385	-1.29139	0.181137	86.3296	-1.58385	0.370385	-2.32011	-0.847585	86.3296	2	2	68	7.99044	0.000764131	F_LOG2_enterodiol	0.71206	0.241651	0.437851	-1.76119	0.337071	1.62626	1.74078	0.000500701	0.437851	-2.78991	-0.69165	3.97574	1.02872	0.0557954	0.437851	-2.07785	0.0204093	2.34948
Feces	F_LOG2_enterolactone	0.66861	0.396842	-0.125239	1.46246	59.8308	-1.34219	0.396842	-2.13604	-0.548343	59.8308	-1.16074	0.396842	-1.95459	-0.36689	59.8308	2	2	68	19.3314	2.25348e-07	F_LOG2_enterolactone	2.0108	1.15042e-06	0.357759	-2.86803	-1.15358	5.62055	1.82935	8.23414e-06	0.357759	-2.68657	-0.972125	5.11336	-0.181453	0.868096	0.357759	-0.675771	1.03868	-0.507194
Feces	F_LOG2_enterolactone sulfate	0.24613	0.313214	-0.376583	0.868843	85.3753	-1.99729	0.313214	-2.62001	-1.37458	85.3753	-0.663328	0.313214	-1.28604	-0.0406148	85.3753	2	2	68	18.8653	3.03723e-07	F_LOG2_enterolactone sulfate	2.24342	1.65507e-07	0.367401	-3.12375	-1.3631	6.10619	0.909458	0.0413251	0.367401	-1.78979	-0.0291302	2.47538	-1.33397	0.00155621	0.367401	0.453637	2.21429	-3.63081
Feces	F_LOG2_equol	0.367076	0.374875	-0.37988	1.11403	73.9898	-1.92538	0.374875	-2.67234	-1.17843	73.9898	-1.11533	0.374875	-1.86228	-0.368372	73.9898	2	2	68	17.0236	1.01404e-06	F_LOG2_equol	2.29246	6.808e-07	0.398473	-3.24724	-1.33768	5.75311	1.4824	0.00116682	0.398473	-2.43718	-0.527624	3.72021	-0.810057	0.112107	0.398473	-0.144722	1.76484	-2.0329
Feces	F_LOG2_equol sulfate	-1.61365	0.205821	-2.0219	-1.20539	101.745	-2.372	0.205821	-2.78026	-1.96374	101.745	-1.58911	0.205821	-1.99737	-1.18085	101.745	2	2	68	4.84821	0.0107565	F_LOG2_equol sulfate	0.758353	0.0265123	0.285871	-1.44333	-0.0733794	2.65278	-0.0245372	0.995947	0.285871	-0.660437	0.709511	-0.0858332	-0.782891	0.0212085	0.285871	0.0979166	1.46786	-2.73861
Feces	F_LOG2_ergothioneine	-1.09879	0.191026	-1.47776	-0.719824	100.5	-1.2141	0.191026	-1.59307	-0.835135	100.5	0.677084	0.191026	0.298117	1.05605	100.5	2	2	68	33.7124	6.72315e-11	F_LOG2_ergothioneine	0.115311	0.896086	0.258221	-0.734032	0.50341	0.44656	-1.77588	7.11944e-09	0.258221	1.15715	2.3946	-6.87735	-1.89119	1.17066e-09	0.258221	1.27246	2.50991	-7.32391
Feces	F_LOG2_eriodictyol	0.633037	0.309961	0.0181378	1.24794	100.733	-2.04778	0.309961	-2.66268	-1.43288	100.733	-0.690838	0.309961	-1.30574	-0.0759391	100.733	2	2	68	20.3126	1.21245e-07	F_LOG2_eriodictyol	2.68081	5.59415e-08	0.42061	-3.68864	-1.67299	6.37363	1.32387	0.00682164	0.42061	-2.3317	-0.316053	3.14751	-1.35694	0.0054158	0.42061	0.349118	2.36476	-3.22612
Feces	F_LOG2_erucate (22:1n9)	-0.215948	0.220504	-0.654992	0.223095	77.393	0.295881	0.220504	-0.143163	0.734924	77.393	-0.453433	0.220504	-0.892477	-0.0143901	77.393	2	2	68	5.01581	0.00929187	F_LOG2_erucate (22:1n9)	-0.511829	0.0939725	0.241808	-0.0675659	1.09122	-2.11667	0.237485	0.590605	0.241808	-0.81688	0.34191	0.982122	0.749314	0.00785477	0.241808	-1.32871	-0.169919	3.0988
Feces	F_LOG2_erucoyl ethanolamide (22:1)*	-0.161212	0.151894	-0.462686	0.140262	96.8521	-0.100336	0.151894	-0.40181	0.201138	96.8521	0.146002	0.151894	-0.155472	0.447476	96.8521	2	2	68	1.3703	0.260955	F_LOG2_erucoyl ethanolamide (22:1)*	-0.0608762	0.948522	0.196523	-0.410012	0.531764	-0.309766	-0.307214	0.268508	0.196523	-0.163674	0.778102	-1.56325	-0.246338	0.426286	0.196523	-0.22455	0.717226	-1.25348
Feces	F_LOG2_erythritol	-1.9364	0.176417	-2.28635	-1.58645	101.314	-1.62847	0.176417	-1.97842	-1.27852	101.314	-1.00777	0.176417	-1.35772	-0.65782	101.314	2	2	68	6.79366	0.00204237	F_LOG2_erythritol	-0.307932	0.457381	0.256646	-0.307016	0.922879	-1.19983	-0.928628	0.00161954	0.256646	0.31368	1.54358	-3.61832	-0.620696	0.0474027	0.256646	0.00574836	1.23564	-2.41849
Feces	F_LOG2_erythronate*	-0.334441	0.169649	-0.674155	0.00527342	57.0212	-0.521222	0.169649	-0.860936	-0.181508	57.0212	0.376594	0.169649	0.0368802	0.716308	57.0212	2	2	68	20.9622	8.09283e-08	F_LOG2_erythronate*	0.186781	0.413263	0.146329	-0.537398	0.163836	1.27645	-0.711035	2.14841e-05	0.146329	0.360418	1.06165	-4.85917	-0.897816	1.46963e-07	0.146329	0.547199	1.24843	-6.13562
Feces	F_LOG2_erythrose	-0.924498	0.251599	-1.42441	-0.424582	89.0747	0.324643	0.251599	-0.175273	0.824559	89.0747	0.140158	0.251599	-0.359758	0.640074	89.0747	2	2	68	9.82993	0.000177859	F_LOG2_erythrose	-1.24914	0.000320123	0.304142	0.520387	1.97789	-4.10709	-1.06466	0.00234931	0.304142	0.335903	1.79341	-3.50052	0.184485	0.817022	0.304142	-0.913238	0.544269	0.606573
Feces	F_LOG2_ethylmalonate	0.78986	0.161398	0.46905	1.11067	86.7179	-1.79748	0.161398	-2.11829	-1.47667	86.7179	0.346917	0.161398	0.026107	0.667728	86.7179	2	2	68	104.54	1.80614e-21	F_LOG2_ethylmalonate	2.58734	6.56295e-11	0.191399	-3.04595	-2.12873	13.5181	0.442943	0.06055	0.191399	-0.901553	0.0156671	2.31424	-2.1444	6.56296e-11	0.191399	1.68579	2.60301	-11.2038
Feces	F_LOG2_ferulate	-0.0812781	0.113966	-0.307585	0.145029	93.195	-0.953214	0.113966	-1.17952	-0.726907	93.195	1.73224	0.113966	1.50593	1.95854	93.195	2	2	68	184.628	3.31354e-28	F_LOG2_ferulate	0.871936	1.59601e-07	0.142585	-1.21358	-0.530288	6.11519	-1.81351	6.56295e-11	0.142585	1.47187	2.15516	-12.7188	-2.68545	6.56295e-11	0.142585	2.3438	3.0271	-18.834
Feces	F_LOG2_formiminoglutamate	-0.724625	0.136946	-0.996627	-0.452624	91.646	0.00249476	0.136946	-0.269506	0.274496	91.646	0.570676	0.136946	0.298675	0.842677	91.646	2	2	68	29.4859	6.01521e-10	F_LOG2_formiminoglutamate	-0.72712	0.000163613	0.169097	0.321948	1.13229	-4.30002	-1.2953	3.37435e-10	0.169097	0.890129	1.70047	-7.66011	-0.568181	0.00362252	0.169097	0.163009	0.973353	-3.36009
Feces	F_LOG2_fructose	-0.618397	0.148972	-0.914343	-0.322451	90.2963	-0.215576	0.148972	-0.511523	0.0803699	90.2963	0.936331	0.148972	0.640384	1.23228	90.2963	2	2	68	39.3551	4.42225e-12	F_LOG2_fructose	-0.402821	0.0758888	0.181896	-0.0330193	0.838661	-2.21457	-1.55473	7.22934e-11	0.181896	1.11889	1.99057	-8.54734	-1.15191	6.60639e-08	0.181896	0.716067	1.58775	-6.33278
Feces	F_LOG2_fructosyllysine	0.210386	0.0952435	0.0211405	0.399631	89.0454	-0.545835	0.0952435	-0.73508	-0.356589	89.0454	0.586934	0.0952435	0.397689	0.77618	89.0454	2	2	68	50.2367	4.01089e-14	F_LOG2_fructosyllysine	0.75622	2.51118e-08	0.115106	-1.03203	-0.480415	6.56976	-0.376549	0.00473458	0.115106	0.100743	0.652354	-3.27131	-1.13277	6.56606e-11	0.115106	0.856964	1.40857	-9.84108
Feces	F_LOG2_fucose	-0.137651	0.193072	-0.522632	0.24733	70.9407	0.635788	0.193072	0.250807	1.02077	70.9407	0.171816	0.193072	-0.213165	0.556797	70.9407	2	2	68	7.63975	0.00101626	F_LOG2_fucose	-0.773439	0.000682885	0.199178	0.29619	1.25069	-3.88316	-0.309467	0.272729	0.199178	-0.167781	0.786716	-1.55372	0.463971	0.0584592	0.199178	-0.94122	0.013277	2.32944
Feces	F_LOG2_fumarate	-0.723493	0.174939	-1.07157	-0.375414	80.8963	-0.0137585	0.174939	-0.361838	0.334321	80.8963	0.533711	0.174939	0.185631	0.88179	80.8963	2	2	68	20.3233	1.20438e-07	F_LOG2_fumarate	-0.709735	0.00177673	0.197741	0.235929	1.18354	-3.58922	-1.2572	5.96582e-08	0.197741	0.783398	1.73101	-6.35783	-0.547469	0.0195918	0.197741	0.0736635	1.02128	-2.76862
Feces	F_LOG2_gabapentin	-1.25854	0.0328578	-1.32371	-1.19337	102	-1.31545	0.0328578	-1.38062	-1.25028	102	-1.31545	0.0328578	-1.38062	-1.25028	102	2	2	68	1	0.373224	F_LOG2_gabapentin	0.0569114	0.442828	0.046468	-0.168253	0.0544302	1.22474	0.0569114	0.442828	0.046468	-0.168253	0.0544302	1.22474	0	1	0.046468	-0.111342	0.111342	0
Feces	F_LOG2_gamma-CEHC	0.547735	0.167032	0.215992	0.879477	91.9237	-0.32262	0.167032	-0.654363	0.00912274	91.9237	0.115543	0.167032	-0.216199	0.447286	91.9237	2	2	68	8.86292	0.000379754	F_LOG2_gamma-CEHC	0.870355	0.000224107	0.206726	-1.36569	-0.375019	4.21017	0.432191	0.0993327	0.206726	-0.927528	0.0631448	2.09064	-0.438163	0.0933989	0.206726	-0.0571728	0.933499	-2.11953
Feces	F_LOG2_gamma-CEHC sulfate	-0.337522	0.15254	-0.640235	-0.0348096	97.9549	-0.844617	0.15254	-1.14733	-0.541904	97.9549	-0.397578	0.15254	-0.70029	-0.0948651	97.9549	2	2	68	3.85275	0.0259997	F_LOG2_gamma-CEHC sulfate	0.507095	0.0352322	0.199624	-0.985414	-0.0287758	2.54024	0.0600555	0.95137	0.199624	-0.538375	0.418264	0.300842	-0.447039	0.0717918	0.199624	-0.0312797	0.925358	-2.2394
Feces	F_LOG2_gamma-CEHC taurine*	-1.9488	0.274638	-2.49488	-1.40272	84.7074	-2.31742	0.274638	-2.8635	-1.77134	84.7074	-0.900473	0.274638	-1.44655	-0.354392	84.7074	2	2	68	10.529	0.000103852	F_LOG2_gamma-CEHC taurine*	0.368621	0.48672	0.3204	-1.13633	0.399089	1.1505	-1.04833	0.00472586	0.3204	0.280618	1.81604	-3.27193	-1.41695	0.000105992	0.3204	0.649239	2.18466	-4.42243
Feces	F_LOG2_gamma-glutamyl-alpha-lysine	-1.31847	0.259221	-1.83263	-0.8043	101.961	-1.30962	0.259221	-1.82379	-0.795459	101.961	-0.0700193	0.259221	-0.584186	0.444147	101.961	2	2	68	7.7854	0.000902503	F_LOG2_gamma-glutamyl-alpha-lysine	-0.0088416	0.999675	0.364042	-0.863438	0.881121	-0.0242873	-1.24845	0.00292964	0.364042	0.376168	2.12073	-3.4294	-1.23961	0.00315691	0.364042	0.367326	2.11189	-3.40511
Feces	F_LOG2_gamma-glutamyl-epsilon-lysine	-0.717759	0.205096	-1.12466	-0.310854	100.002	-1.39314	0.205096	-1.80004	-0.986235	100.002	1.01813	0.205096	0.611222	1.42503	100.002	2	2	68	33.4409	7.70717e-11	F_LOG2_gamma-glutamyl-epsilon-lysine	0.675381	0.0749455	0.304201	-1.40427	0.0535123	2.22018	-1.73589	8.19424e-07	0.304201	1.00699	2.46478	-5.70639	-2.41127	1.54874e-10	0.304201	1.68237	3.14016	-7.92657
Feces	F_LOG2_gamma-glutamylhistidine	0.382122	0.169506	0.0458876	0.718357	101.493	-1.62604	0.169506	-1.96227	-1.28981	101.493	0.141757	0.169506	-0.194478	0.477991	101.493	2	2	68	39.8635	3.49681e-12	F_LOG2_gamma-glutamylhistidine	2.00816	9.71527e-11	0.245634	-2.59672	-1.4196	8.17544	0.240366	0.592844	0.245634	-0.828927	0.348196	0.978553	-1.7678	1.94042e-09	0.245634	1.17924	2.35636	-7.19688
Feces	F_LOG2_gamma-glutamylisoleucine*	-0.778828	0.197669	-1.17104	-0.386621	99.2184	-1.96628	0.197669	-2.35849	-1.57408	99.2184	0.404406	0.197669	0.0121989	0.796614	99.2184	2	2	68	40.7887	2.29017e-12	F_LOG2_gamma-glutamylisoleucine*	1.18746	7.35799e-05	0.262476	-1.81637	-0.558538	4.52405	-1.18323	7.7977e-05	0.262476	0.554316	1.81215	-4.50796	-2.37069	6.6514e-11	0.262476	1.74177	2.99961	-9.03201
Feces	F_LOG2_gamma-glutamylmethionine	-1.71299	0.223682	-2.15675	-1.26923	100.382	-2.5212	0.223682	-2.96495	-2.07744	100.382	0.855543	0.223682	0.411786	1.2993	100.382	2	2	68	68.2628	5.49399e-17	F_LOG2_gamma-glutamylmethionine	0.808208	0.0248467	0.301801	-1.53135	-0.0850636	2.67795	-2.56853	7.33956e-11	0.301801	1.84539	3.29168	-8.51068	-3.37674	6.56296e-11	0.301801	2.6536	4.09988	-11.1886
Feces	F_LOG2_gamma-glutamylphenylalanine	-0.915447	0.124335	-1.16214	-0.668758	99.5933	-1.19745	0.124335	-1.44414	-0.950758	99.5933	0.0375039	0.124335	-0.209185	0.284193	99.5933	2	2	68	30.4358	3.63041e-10	F_LOG2_gamma-glutamylphenylalanine	0.282	0.212634	0.16589	-0.679489	0.115489	1.69992	-0.952951	7.04576e-07	0.16589	0.555462	1.35044	-5.74446	-1.23495	7.34474e-10	0.16589	0.837462	1.63244	-7.44438
Feces	F_LOG2_gamma-tocopherol/beta-tocopherol	1.34967	0.0943704	1.1622	1.53715	90.4038	-0.754781	0.0943704	-0.942253	-0.567309	90.4038	-0.129645	0.0943704	-0.317116	0.0578274	90.4038	2	2	68	175.627	1.38393e-27	F_LOG2_gamma-tocopherol/beta-tocopherol	2.10446	6.56295e-11	0.115329	-2.38079	-1.82812	18.2474	1.47932	6.56295e-11	0.115329	-1.75566	-1.20298	12.8269	-0.625136	2.52049e-06	0.115329	0.348797	0.901476	-5.42046
Feces	F_LOG2_gamma-tocotrienol	-0.415977	0.173223	-0.759692	-0.0722609	98.9031	-3.45326	0.173223	-3.79698	-3.10955	98.9031	1.18943	0.173223	0.845718	1.53315	98.9031	2	2	68	211.778	6.19173e-30	F_LOG2_gamma-tocotrienol	3.03729	6.56295e-11	0.229136	-3.58632	-2.48826	13.2554	-1.60541	4.20044e-09	0.229136	1.05638	2.15444	-7.00637	-4.6427	6.56295e-11	0.229136	4.09367	5.19173	-20.2618
Feces	F_LOG2_genistein	-0.646635	0.248396	-1.13999	-0.153282	91.7467	0.17583	0.248396	-0.317523	0.669183	91.7467	0.534322	0.248396	0.040969	1.02768	91.7467	2	2	68	7.78101	0.00090573	F_LOG2_genistein	-0.822465	0.0247597	0.30697	0.0869367	1.55799	-2.6793	-1.18096	0.000769619	0.30697	0.445429	1.91649	-3.84714	-0.358492	0.476332	0.30697	-0.377037	1.09402	-1.16784
Feces	F_LOG2_genistein sulfate*	-3.16983	0.139381	-3.4463	-2.89337	101.855	-3.4344	0.139381	-3.71087	-3.15794	101.855	-3.2346	0.139381	-3.51107	-2.95813	101.855	2	2	68	0.953555	0.390461	F_LOG2_genistein sulfate*	0.26457	0.386542	0.199726	-0.743132	0.213992	1.32466	0.0647666	0.943732	0.199726	-0.543329	0.413795	0.324277	-0.199803	0.579159	0.199726	-0.278759	0.678365	-1.00039
Feces	F_LOG2_gentisate	-0.759613	0.167333	-1.09279	-0.426432	77.3224	-0.203023	0.167333	-0.536204	0.130158	77.3224	0.360527	0.167333	0.0273457	0.693708	77.3224	2	2	68	18.6548	3.47852e-07	F_LOG2_gentisate	-0.55659	0.00942378	0.183385	0.117182	0.995999	-3.03508	-1.12014	1.64227e-07	0.183385	0.680731	1.55955	-6.10812	-0.563549	0.00845777	0.183385	0.124141	1.00296	-3.07303
Feces	F_LOG2_glucose	-0.450645	0.158012	-0.764606	-0.136684	89.0991	0.0428078	0.158012	-0.271153	0.356769	89.0991	1.3976	0.158012	1.08364	1.71156	89.0991	2	2	68	50.1831	4.09862e-14	F_LOG2_glucose	-0.493453	0.0316704	0.191048	0.035683	0.951223	-2.58287	-1.84825	6.56915e-11	0.191048	1.39048	2.30602	-9.67423	-1.35479	2.972e-09	0.191048	0.897023	1.81256	-7.09136
Feces	F_LOG2_glucuronate	0.252453	0.125649	0.0028052	0.5021	89.3541	-0.811466	0.125649	-1.06111	-0.561819	89.3541	0.498211	0.125649	0.248563	0.747858	89.3541	2	2	68	41.8192	1.4381e-12	F_LOG2_glucuronate	1.06392	4.51603e-09	0.152236	-1.42869	-0.699148	6.98862	-0.245758	0.246595	0.152236	-0.119013	0.610529	-1.61432	-1.30968	7.09131e-11	0.152236	0.944906	1.67445	-8.60295
Feces	F_LOG2_glutamate	-0.35052	0.11708	-0.583057	-0.117982	91.7873	-0.477986	0.11708	-0.710524	-0.245449	91.7873	0.837685	0.11708	0.605148	1.07022	91.7873	2	2	68	50.2662	3.96338e-14	F_LOG2_glutamate	0.127467	0.654266	0.144737	-0.474271	0.219338	0.880676	-1.1882	9.29816e-11	0.144737	0.8414	1.53501	-8.20938	-1.31567	6.63245e-11	0.144737	0.968867	1.66248	-9.09006
Feces	F_LOG2_glutamate, gamma-methyl ester	-0.3144	0.0920093	-0.497193	-0.131608	90.0091	-0.188228	0.0920093	-0.37102	-0.0054358	90.0091	0.645061	0.0920093	0.462269	0.827854	90.0091	2	2	68	43.2761	7.5291e-13	F_LOG2_glutamate, gamma-methyl ester	-0.126172	0.501677	0.112079	-0.142379	0.394723	-1.12575	-0.959461	7.19345e-11	0.112079	0.69091	1.22801	-8.5606	-0.833289	7.61572e-10	0.112079	0.564738	1.10184	-7.43486
Feces	F_LOG2_glutamine	-1.23804	0.166091	-1.56804	-0.908042	89.3924	0.0348018	0.166091	-0.295197	0.3648	89.3924	0.907948	0.166091	0.577949	1.23795	89.3924	2	2	68	57.4827	2.42528e-15	F_LOG2_glutamine	-1.27284	6.86993e-08	0.201298	0.790513	1.75517	-6.32316	-2.14599	6.56305e-11	0.201298	1.66366	2.62832	-10.6607	-0.873146	0.000143308	0.201298	0.390816	1.35548	-4.33757
Feces	F_LOG2_glutamine_degradant*	-0.204991	0.201516	-0.605069	0.195088	94.667	-0.465383	0.201516	-0.865461	-0.0653047	94.667	1.67071	0.201516	1.27063	2.07078	94.667	2	2	68	41.6395	1.55894e-12	F_LOG2_glutamine_degradant*	0.260392	0.567202	0.255409	-0.872377	0.351592	1.01951	-1.8757	1.08244e-09	0.255409	1.26371	2.48768	-7.34389	-2.13609	7.99976e-11	0.255409	1.5241	2.74807	-8.3634
Feces	F_LOG2_glutarate (C5-DC)	0.0711803	0.124332	-0.176579	0.31894	73.5925	-0.359504	0.124332	-0.607264	-0.111745	73.5925	0.559679	0.124332	0.311919	0.807438	73.5925	2	2	68	24.4028	1.02693e-08	F_LOG2_glutarate (C5-DC)	0.430685	0.00473629	0.13166	-0.746154	-0.115215	3.27119	-0.488498	0.00120489	0.13166	0.173029	0.803968	-3.71031	-0.919183	4.6494e-09	0.13166	0.603714	1.23465	-6.9815
Feces	F_LOG2_glycerate	-0.343519	0.157162	-0.656092	-0.0309455	83.2872	-0.154349	0.157162	-0.466923	0.158224	83.2872	0.706752	0.157162	0.394179	1.01933	83.2872	2	2	68	19.0845	2.63866e-07	F_LOG2_glycerate	-0.18917	0.552045	0.181225	-0.245063	0.623402	-1.04384	-1.05027	5.75447e-07	0.181225	0.616039	1.4845	-5.79539	-0.861102	3.20399e-05	0.181225	0.426869	1.29533	-4.75156
Feces	F_LOG2_glycerol	1.48691	0.126528	1.23592	1.7379	101.31	-0.686782	0.126528	-0.93777	-0.435793	101.31	0.0711133	0.126528	-0.179875	0.322102	101.31	2	2	68	80.7497	1.09329e-18	F_LOG2_glycerol	2.17369	6.56295e-11	0.173638	-2.58975	-1.75764	12.5185	1.4158	1.00146e-10	0.173638	-1.83185	-0.999745	8.15374	-0.757895	0.000130128	0.173638	0.341842	1.17395	-4.3648
Feces	F_LOG2_glycerol 3-phosphate	0.315239	0.132805	0.0514467	0.579031	91.2178	-0.51135	0.132805	-0.775142	-0.247558	91.2178	0.417864	0.132805	0.154072	0.681656	91.2178	2	2	68	19.4418	2.10051e-07	F_LOG2_glycerol 3-phosphate	0.826589	1.0135e-05	0.163398	-1.21811	-0.435073	5.05875	-0.102625	0.805246	0.163398	-0.288891	0.494142	-0.62807	-0.929214	8.85433e-07	0.163398	0.537698	1.32073	-5.68682
Feces	F_LOG2_glycerophosphoethanolamine	-0.0143686	0.0828683	-0.178776	0.150038	100.069	0.0827087	0.0828683	-0.0816982	0.247116	100.069	-0.0752574	0.0828683	-0.239664	0.0891495	100.069	2	2	68	1.025	0.364271	F_LOG2_glycerophosphoethanolamine	-0.0970773	0.659501	0.111289	-0.169581	0.363736	-0.8723	0.0608888	0.848291	0.111289	-0.327548	0.20577	0.547124	0.157966	0.336691	0.111289	-0.424625	0.108693	1.41942
Feces	F_LOG2_glycerophosphoglycerol	-0.0140603	0.0987613	-0.210327	0.182206	88.0158	-0.321548	0.0987613	-0.517814	-0.125281	88.0158	0.506293	0.0987613	0.310026	0.70256	88.0158	2	2	68	24.9985	7.27241e-09	F_LOG2_glycerophosphoglycerol	0.307487	0.0304936	0.118361	-0.591091	-0.0238836	2.59788	-0.520353	0.000116333	0.118361	0.23675	0.803957	-4.39633	-0.827841	4.41423e-09	0.118361	0.544237	1.11144	-6.99421
Feces	F_LOG2_glycerophosphoinositol*	-0.391779	0.120259	-0.630486	-0.153073	96.1904	-0.606185	0.120259	-0.844892	-0.367479	96.1904	1.13487	0.120259	0.896168	1.37358	96.1904	2	2	68	75.4304	5.49024e-18	F_LOG2_glycerophosphoinositol*	0.214406	0.353367	0.15459	-0.584818	0.156007	1.38693	-1.52665	6.56566e-11	0.15459	1.15624	1.89707	-9.8755	-1.74106	6.56295e-11	0.15459	1.37065	2.11147	-11.2624
Feces	F_LOG2_glycerophosphorylcholine (GPC)	-0.00932802	0.103687	-0.214991	0.196335	101.945	0.274297	0.103687	0.0686338	0.479961	101.945	0.186488	0.103687	-0.0191752	0.392152	101.945	2	2	68	1.92932	0.153115	F_LOG2_glycerophosphorylcholine (GPC)	-0.283625	0.141249	0.147835	-0.0706024	0.637853	-1.91852	-0.195816	0.386601	0.147835	-0.158411	0.550044	-1.32456	0.0878089	0.823819	0.147835	-0.442037	0.266419	0.593964
Feces	F_LOG2_glycerophosphoserine*	-0.640564	0.184568	-1.0068	-0.274326	98.6756	-2.16143	0.184568	-2.52767	-1.79519	98.6756	0.485068	0.184568	0.118831	0.851305	98.6756	2	2	68	59.5064	1.15259e-15	F_LOG2_glycerophosphoserine*	1.52087	9.39589e-08	0.243491	-2.10429	-0.937439	6.24609	-1.12563	5.13943e-05	0.243491	0.542204	1.70906	-4.62289	-2.6465	6.56299e-11	0.243491	2.06307	3.22993	-10.869
Feces	F_LOG2_glycine	-0.159878	0.126525	-0.411336	0.0915798	87.6196	-0.079854	0.126525	-0.331312	0.171604	87.6196	0.706161	0.126525	0.454704	0.957619	87.6196	2	2	68	20.0513	1.42845e-07	F_LOG2_glycine	-0.0800239	0.857186	0.151147	-0.282139	0.442187	-0.529443	-0.866039	7.4688e-07	0.151147	0.503876	1.2282	-5.72977	-0.786015	5.90425e-06	0.151147	0.423852	1.14818	-5.20033
Feces	F_LOG2_glycitein	-0.609094	0.317435	-1.23915	0.0209641	96.5589	-2.22702	0.317435	-2.85708	-1.59696	96.5589	0.773179	0.317435	0.143121	1.40324	96.5589	2	2	68	26.8919	2.48456e-09	F_LOG2_glycitein	1.61793	0.000544527	0.409515	-2.59916	-0.636689	3.95083	-1.38227	0.00345758	0.409515	0.401036	2.36351	-3.37539	-3.0002	1.16009e-09	0.409515	2.01896	3.98144	-7.32622
Feces	F_LOG2_glycocholate	-1.02483	0.149425	-1.32134	-0.728328	98.5825	-0.315025	0.149425	-0.611532	-0.0185181	98.5825	-1.00033	0.149425	-1.29683	-0.703818	98.5825	2	2	68	8.37336	0.00056121	F_LOG2_glycocholate	-0.70981	0.0016919	0.196917	0.237977	1.18164	-3.60461	-0.0245095	0.991497	0.196917	-0.447323	0.496342	-0.124466	0.6853	0.00250348	0.196917	-1.15713	-0.213468	3.48014
Feces	F_LOG2_glycodeoxycholate	-1.31908	0.237119	-1.78951	-0.848643	100.042	-0.216311	0.237119	-0.686746	0.254125	100.042	-0.841608	0.237119	-1.31204	-0.371173	100.042	2	2	68	6.03687	0.00386045	F_LOG2_glycodeoxycholate	-1.10277	0.00262926	0.318317	0.34005	1.86549	-3.46437	-0.47747	0.29734	0.318317	-0.285247	1.24019	-1.49998	0.625298	0.128927	0.318317	-1.38802	0.13742	1.96439
Feces	F_LOG2_glycosyl-N-palmitoyl-sphingosine (d18:1/16:0)	-0.24116	0.125708	-0.491708	0.00938732	72.8077	0.0211777	0.125708	-0.22937	0.271725	72.8077	-0.121047	0.125708	-0.371594	0.129501	72.8077	2	2	68	1.97616	0.146481	F_LOG2_glycosyl-N-palmitoyl-sphingosine (d18:1/16:0)	-0.262338	0.123496	0.132114	-0.0542198	0.578896	-1.98569	-0.120113	0.636418	0.132114	-0.196444	0.436671	-0.909164	0.142225	0.531801	0.132114	-0.458782	0.174333	1.07653
Feces	F_LOG2_glycosyl-N-stearoyl-sphingosine (d18:1/18:0)	-0.572066	0.147342	-0.865465	-0.278667	76.9365	1.39434	0.147342	1.10094	1.68774	76.9365	-0.818635	0.147342	-1.11203	-0.525236	76.9365	2	2	68	113.594	2.09854e-22	F_LOG2_glycosyl-N-stearoyl-sphingosine (d18:1/18:0)	-1.96641	6.56295e-11	0.160921	1.58082	2.35199	-12.2197	0.246569	0.28241	0.160921	-0.632152	0.139013	1.53223	2.21297	6.56295e-11	0.160921	-2.59856	-1.82739	13.7519
Feces	F_LOG2_glycylisoleucine	-1.51387	0.22545	-1.96237	-1.06537	81.9026	0.155107	0.22545	-0.293393	0.603607	81.9026	0.254445	0.22545	-0.194055	0.702945	81.9026	2	2	68	29.8888	4.85102e-10	F_LOG2_glycylisoleucine	-1.66898	3.42147e-08	0.256999	1.05319	2.28477	-6.49413	-1.76832	7.02371e-09	0.256999	1.15253	2.38411	-6.88066	-0.0993381	0.921045	0.256999	-0.516455	0.715131	-0.386532
Feces	F_LOG2_glycylleucine	-0.739327	0.157866	-1.05361	-0.425043	78.0387	0.172263	0.157866	-0.142021	0.486547	78.0387	0.732055	0.157866	0.417771	1.04634	78.0387	2	2	68	36.3898	1.79864e-11	F_LOG2_glycylleucine	-0.91159	5.15272e-06	0.174108	0.49441	1.32877	-5.23577	-1.47138	7.55953e-11	0.174108	1.0542	1.88856	-8.45096	-0.559792	0.00559357	0.174108	0.142613	0.976972	-3.2152
Feces	F_LOG2_glycylvaline	-0.61928	0.136954	-0.891913	-0.346648	78.4121	0.272261	0.136954	-0.000371556	0.544893	78.4121	0.676298	0.136954	0.403666	0.948931	78.4121	2	2	68	38.2711	7.33659e-12	F_LOG2_glycylvaline	-0.891541	4.05401e-07	0.15154	0.528437	1.25465	-5.8832	-1.29558	7.2236e-11	0.15154	0.932474	1.65868	-8.54941	-0.404037	0.0256118	0.15154	0.040933	0.767142	-2.66621
Feces	F_LOG2_guanidinoacetate	0.169302	0.0818524	0.00649598	0.332108	82.8347	-0.343801	0.0818524	-0.506607	-0.180995	82.8347	0.0115718	0.0818524	-0.151234	0.174378	82.8347	2	2	68	15.6238	2.61102e-06	F_LOG2_guanidinoacetate	0.513103	2.18865e-06	0.0940324	-0.738413	-0.287792	5.45666	0.15773	0.221234	0.0940324	-0.383041	0.0675805	1.6774	-0.355373	0.000962463	0.0940324	0.130062	0.580683	-3.77925
Feces	F_LOG2_guanine	0.240458	0.134009	-0.0266529	0.507569	72.4839	-0.281048	0.134009	-0.548159	-0.0139369	72.4839	0.456514	0.134009	0.189403	0.723625	72.4839	2	2	68	14.5889	5.34607e-06	F_LOG2_guanine	0.521506	0.00118817	0.140393	-0.857901	-0.185111	3.71462	-0.216056	0.279366	0.140393	-0.120338	0.552451	-1.53894	-0.737562	4.81163e-06	0.140393	0.401168	1.07396	-5.25356
Feces	F_LOG2_guanosine	0.0272575	0.405926	-0.781283	0.835798	75.5949	-1.54792	0.405926	-2.35646	-0.739382	75.5949	-1.26776	0.405926	-2.07631	-0.459224	75.5949	2	2	68	7.36207	0.00127587	F_LOG2_guanosine	1.57518	0.00173638	0.437982	-2.62463	-0.525734	3.59645	1.29502	0.0117439	0.437982	-2.34447	-0.245576	2.95679	-0.280158	0.798804	0.437982	-0.769289	1.3296	-0.639656
Feces	F_LOG2_harmane	0.257114	0.161908	-0.0641557	0.578383	98.7856	-0.0596958	0.161908	-0.380965	0.261574	98.7856	-1.10486	0.161908	-1.42613	-0.783594	98.7856	2	2	68	22.21	3.77253e-08	F_LOG2_harmane	0.316809	0.306204	0.213872	-0.829266	0.195647	1.48131	1.36198	5.71934e-08	0.213872	-1.87443	-0.84952	6.3682	1.04517	1.93699e-05	0.213872	-1.55762	-0.532711	4.88689
Feces	F_LOG2_heneicosapentaenoate (21:5n3)	0.3388	0.165053	0.0114149	0.666184	101.917	-2.35135	0.165053	-2.67874	-2.02397	101.917	-1.99286	0.165053	-2.32024	-1.66547	101.917	2	2	68	79.9345	1.39319e-18	F_LOG2_heneicosapentaenoate (21:5n3)	2.69015	6.56295e-11	0.231054	-3.24378	-2.13653	11.643	2.33166	6.56406e-11	0.231054	-2.88529	-1.77803	10.0914	-0.358495	0.273691	0.231054	-0.195131	0.912121	-1.55157
Feces	F_LOG2_heptadecasphingosine (d17:1)	0.0301107	0.240868	-0.44872	0.508941	85.9901	-0.244087	0.240868	-0.722917	0.234743	85.9901	-0.306151	0.240868	-0.784981	0.172679	85.9901	2	2	68	0.794182	0.456098	F_LOG2_heptadecasphingosine (d17:1)	0.274198	0.600955	0.283957	-0.954585	0.40619	0.965632	0.336262	0.466606	0.283957	-1.01665	0.344126	1.1842	0.0620639	0.974018	0.283957	-0.742451	0.618323	0.218568
Feces	F_LOG2_heptadecatrienoate (17:3)*	0.786444	0.178637	0.431122	1.14177	82.6864	-1.22934	0.178637	-1.58466	-0.874015	82.6864	-0.469356	0.178637	-0.824678	-0.114033	82.6864	2	2	68	49.3354	5.78201e-14	F_LOG2_heptadecatrienoate (17:3)*	2.01578	6.56615e-11	0.204967	-2.5069	-1.52466	9.83465	1.2558	1.52275e-07	0.204967	-1.74692	-0.764679	6.12683	-0.759981	0.00121464	0.204967	0.26886	1.2511	-3.70782
Feces	F_LOG2_heptanoate (7:0)	1.8712	0.108803	1.65538	2.08703	101.415	-0.353257	0.108803	-0.569082	-0.137431	101.415	-0.0617815	0.108803	-0.277607	0.154044	101.415	2	2	68	130.473	5.28571e-24	F_LOG2_heptanoate (7:0)	2.22446	6.56295e-11	0.149682	-2.58311	-1.86581	14.8612	1.93298	6.56295e-11	0.149682	-2.29164	-1.57433	12.9139	-0.291475	0.133416	0.149682	-0.0671768	0.650127	-1.9473
Feces	F_LOG2_hesperetin	2.14784	0.340708	1.47133	2.82436	93.6895	-5.91405	0.340708	-6.59056	-5.23753	93.6895	-5.36654	0.340708	-6.04305	-4.69003	93.6895	2	2	68	221.457	1.66516e-30	F_LOG2_hesperetin	8.06189	6.56295e-11	0.428101	-9.08766	-7.03612	18.8317	7.51438	6.56295e-11	0.428101	-8.54015	-6.48861	17.5528	-0.547507	0.411873	0.428101	-0.478264	1.57328	-1.27892
Feces	F_LOG2_hesperidin	0.368	0.193008	-0.0155434	0.751543	88.3393	-4.0702	0.193008	-4.45374	-3.68665	88.3393	-4.1695	0.193008	-4.55305	-3.78596	88.3393	2	2	68	249.726	4.69594e-32	F_LOG2_hesperidin	4.4382	6.56295e-11	0.231921	-4.9939	-3.88249	19.1366	4.5375	6.56295e-11	0.231921	-5.09321	-3.9818	19.5648	0.0993075	0.904027	0.231921	-0.655013	0.456398	0.428195
Feces	F_LOG2_hexadecadienoate (16:2n6)	0.582167	0.106946	0.369947	0.794387	98.4449	-0.341441	0.106946	-0.55366	-0.129221	98.4449	-0.148451	0.106946	-0.36067	0.0637688	98.4449	2	2	68	23.9732	1.31993e-08	F_LOG2_hexadecadienoate (16:2n6)	0.923608	2.57544e-08	0.140717	-1.26078	-0.586437	6.56359	0.730618	6.09328e-06	0.140717	-1.06779	-0.393447	5.19211	-0.19299	0.361454	0.140717	-0.144181	0.530161	-1.37148
Feces	F_LOG2_hexadecanedioate (C16)	0.353663	0.0766695	0.201537	0.505788	99.1915	-0.832727	0.0766695	-0.984852	-0.680601	99.1915	0.144135	0.0766695	-0.0079899	0.296261	99.1915	2	2	68	77.4207	2.97467e-18	F_LOG2_hexadecanedioate (C16)	1.18639	6.56295e-11	0.101772	-1.43025	-0.942533	11.6573	0.209527	0.106227	0.101772	-0.453383	0.0343288	2.05878	-0.976862	6.5714e-11	0.101772	0.733006	1.22072	-9.5985
Feces	F_LOG2_hexadecasphingosine (d16:1)*	0.879437	0.210297	0.461722	1.29715	91.22	-0.723597	0.210297	-1.14131	-0.305882	91.22	-0.64178	0.210297	-1.05949	-0.224065	91.22	2	2	68	24.3494	1.05934e-08	F_LOG2_hexadecasphingosine (d16:1)*	1.60303	1.15382e-07	0.258745	-2.22301	-0.983056	6.19542	1.52122	4.11923e-07	0.258745	-2.14119	-0.901239	5.87921	-0.0818171	0.94642	0.258745	-0.53816	0.701795	-0.316208
Feces	F_LOG2_hexadecatrienoate (16:3n3)	2.8106	0.167092	2.47917	3.14203	101.978	-0.968083	0.167092	-1.29951	-0.636656	101.978	-0.00260706	0.167092	-0.334034	0.32882	101.978	2	2	68	139.491	8.6071e-25	F_LOG2_hexadecatrienoate (16:3n3)	3.77868	6.56295e-11	0.235074	-4.34194	-3.21542	16.0744	2.81321	6.56295e-11	0.235074	-3.37646	-2.24995	11.9673	-0.965476	0.000320096	0.235074	0.402217	1.52873	-4.10712
Feces	F_LOG2_hexanoyltaurine	-1.21478	0.16494	-1.54221	-0.887361	95.5328	-1.68461	0.16494	-2.01203	-1.35719	95.5328	-0.956654	0.16494	-1.28408	-0.629231	95.5328	2	2	68	6.13579	0.00354978	F_LOG2_hexanoyltaurine	0.469826	0.0733706	0.210713	-0.974714	0.0350627	2.22969	-0.25813	0.442662	0.210713	-0.246758	0.763018	-1.22503	-0.727956	0.00270908	0.210713	0.223067	1.23284	-3.45473
Feces	F_LOG2_hippurate	-0.499548	0.283372	-1.06176	0.0626654	99.8348	-1.24101	0.283372	-1.80322	-0.678798	99.8348	-1.05672	0.283372	-1.61894	-0.494511	99.8348	2	2	68	2.07164	0.133857	F_LOG2_hippurate	0.741463	0.131437	0.379309	-1.65032	0.167397	1.95477	0.557176	0.312167	0.379309	-1.46604	0.351684	1.46892	-0.184287	0.878248	0.379309	-0.724573	1.09315	-0.485849
Feces	F_LOG2_histamine	-0.470621	0.321796	-1.10905	0.167812	99.9973	-0.963018	0.321796	-1.60145	-0.324584	99.9973	1.01	0.321796	0.371565	1.64843	99.9973	2	2	68	11.3165	5.72245e-05	F_LOG2_histamine	0.492397	0.492713	0.431717	-1.52683	0.542039	1.14055	-1.48062	0.00292783	0.431717	0.446184	2.51506	-3.4296	-1.97302	6.22669e-05	0.431717	0.938581	3.00745	-4.57016
Feces	F_LOG2_histidine	-0.969044	0.18335	-1.33329	-0.604796	90.1532	0.0933984	0.18335	-0.270849	0.457646	90.1532	0.627944	0.18335	0.263697	0.992192	90.1532	2	2	68	26.4325	3.2143e-09	F_LOG2_histidine	-1.06244	3.20615e-05	0.223607	0.526658	1.59823	-4.75137	-1.59699	2.42146e-09	0.223607	1.0612	2.13277	-7.14193	-0.534546	0.0506594	0.223607	-0.0012383	1.07033	-2.39056
Feces	F_LOG2_homoarginine	-4.09662	0.2135	-4.52026	-3.67297	98.7861	0.810415	0.2135	0.386774	1.23406	98.7861	-5.35632	0.2135	-5.77996	-4.93268	98.7861	2	2	68	266.938	6.33938e-33	F_LOG2_homoarginine	-4.90703	6.56295e-11	0.282023	4.23128	5.58278	-17.3994	1.25971	9.04621e-05	0.282023	-1.93546	-0.583953	4.46668	6.16674	6.56295e-11	0.282023	-6.84249	-5.49098	21.8661
Feces	F_LOG2_homocitrulline	-0.724103	0.165674	-1.05409	-0.39412	75.7848	0.682592	0.165674	0.352609	1.01257	75.7848	-0.451613	0.165674	-0.781596	-0.121631	75.7848	2	2	68	34.7151	4.07865e-11	F_LOG2_homocitrulline	-1.40669	1.85688e-10	0.179068	0.97763	1.83576	-7.85563	-0.272489	0.287231	0.179068	-0.156575	0.701554	-1.52171	1.13421	6.57556e-08	0.179068	-1.56327	-0.705141	6.33393
Feces	F_LOG2_homoserine	-0.989072	0.172277	-1.33085	-0.647299	100.457	-0.56029	0.172277	-0.902064	-0.218516	100.457	0.601381	0.172277	0.259607	0.943154	100.457	2	2	68	25.0066	7.23884e-09	F_LOG2_homoserine	-0.428782	0.163643	0.232717	-0.128831	0.986395	-1.8425	-1.59045	8.49417e-09	0.232717	1.03284	2.14807	-6.83427	-1.16167	1.30602e-05	0.232717	0.604058	1.71928	-4.99177
Feces	F_LOG2_hydantoin-5-propionate	1.77095	0.169272	1.4349	2.107	94.9884	-1.44755	0.169272	-1.7836	-1.1115	94.9884	-0.74015	0.169272	-1.0762	-0.404101	94.9884	2	2	68	123.585	2.26366e-23	F_LOG2_hydantoin-5-propionate	3.2185	6.56295e-11	0.215167	-3.73406	-2.70294	14.9581	2.5111	6.56295e-11	0.215167	-3.02666	-1.99554	11.6705	-0.707401	0.00450824	0.215167	0.19184	1.22296	-3.28768
Feces	F_LOG2_hydroquinone sulfate	-0.849458	0.310368	-1.4662	-0.232717	88.5291	-1.45157	0.310368	-2.06831	-0.83483	88.5291	0.56445	0.310368	-0.0522902	1.18119	88.5291	2	2	68	15.353	3.14491e-06	F_LOG2_hydroquinone sulfate	0.602113	0.247566	0.373519	-1.4971	0.292874	1.612	-1.41391	0.000943369	0.373519	0.518921	2.3089	-3.78537	-2.01602	2.75755e-06	0.373519	1.12103	2.91101	-5.39737
Feces	F_LOG2_hydroxymethylpyrimidine	-1.40728	0.207953	-1.81996	-0.994603	97.9371	0.366126	0.207953	-0.0465529	0.778806	97.9371	0.220057	0.207953	-0.192622	0.632736	97.9371	2	2	68	26.1801	3.70574e-09	F_LOG2_hydroxymethylpyrimidine	-1.77341	3.10659e-08	0.272089	1.12146	2.42536	-6.51775	-1.62734	2.74086e-07	0.272089	0.975388	2.27929	-5.9809	0.146069	0.853487	0.272089	-0.798021	0.505882	0.536843
Feces	F_LOG2_hydroxy-N6,N6,N6-trimethyllysine*	0.0711912	0.149017	-0.224597	0.366979	96.2072	-0.484953	0.149017	-0.780741	-0.189165	96.2072	-0.18004	0.149017	-0.475828	0.115748	96.2072	2	2	68	4.22623	0.0186206	F_LOG2_hydroxy-N6,N6,N6-trimethyllysine*	0.556144	0.0136355	0.191589	-1.01521	-0.0970803	2.90281	0.251231	0.393859	0.191589	-0.710295	0.207833	1.31131	-0.304913	0.256235	0.191589	-0.154151	0.763978	-1.5915
Feces	F_LOG2_hydroxypalmitoyl sphingomyelin (d18:1/16:0(OH))	-0.673319	0.150106	-0.971901	-0.374737	82.5101	-0.952484	0.150106	-1.25107	-0.653902	82.5101	-0.148354	0.150106	-0.446936	0.150227	82.5101	2	2	68	11.2717	5.91803e-05	F_LOG2_hydroxypalmitoyl sphingomyelin (d18:1/16:0(OH))	0.279164	0.242895	0.171979	-0.691243	0.132914	1.62324	-0.524965	0.00896887	0.171979	0.112886	0.937044	-3.05249	-0.804129	4.23588e-05	0.171979	0.39205	1.21621	-4.67573
Feces	F_LOG2_hydroxyproline	0.271527	0.129884	0.012758	0.530296	74.5332	-0.514115	0.129884	-0.772884	-0.255346	74.5332	-0.00802362	0.129884	-0.266793	0.250746	74.5332	2	2	68	16.4705	1.46896e-06	F_LOG2_hydroxyproline	0.785642	9.78695e-07	0.138769	-1.11815	-0.453138	5.6615	0.279551	0.116442	0.138769	-0.612055	0.0529532	2.0145	-0.506091	0.00147761	0.138769	0.173587	0.838595	-3.647
Feces	F_LOG2_hydroxystearate sulfate	-1.97954	0.173741	-2.32422	-1.63487	100.547	-1.51236	0.173741	-1.85703	-1.16768	100.547	0.925564	0.173741	0.580889	1.27024	100.547	2	2	68	88.1081	1.3212e-19	F_LOG2_hydroxystearate sulfate	-0.467183	0.122985	0.235033	-0.0959774	1.03034	-1.98774	-2.90511	6.56295e-11	0.235033	2.34195	3.46827	-12.3604	-2.43792	6.56331e-11	0.235033	1.87476	3.00108	-10.3727
Feces	F_LOG2_hydroxy-undecanedioate (OH-C11:0-DC)*	-0.572234	0.0796377	-0.730228	-0.41424	100.251	-0.163381	0.0796377	-0.321375	-0.0053869	100.251	1.23017	0.0796377	1.07218	1.38817	100.251	2	2	68	128.772	7.52624e-24	F_LOG2_hydroxy-undecanedioate (OH-C11:0-DC)*	-0.408853	0.00256992	0.117767	0.126673	0.691033	-3.47172	-1.80241	6.56295e-11	0.117767	1.52022	2.08459	-15.3049	-1.39355	6.56295e-11	0.117767	1.11137	1.67573	-11.8332
Feces	F_LOG2_hyocholate	0.71069	0.152008	0.408573	1.01281	87.2883	-1.91777	0.152008	-2.21988	-1.61565	87.2883	0.0731933	0.152008	-0.228924	0.375311	87.2883	2	2	68	114.634	1.65283e-22	F_LOG2_hyocholate	2.62846	6.56295e-11	0.1811	-3.06239	-2.19452	14.5138	0.637497	0.00220944	0.1811	-1.07143	-0.203564	3.52013	-1.99096	6.56297e-11	0.1811	1.55703	2.42489	-10.9937
Feces	F_LOG2_hyodeoxycholate	0.238395	0.123069	-0.00575146	0.482542	100.645	0.117426	0.123069	-0.12672	0.361573	100.645	-0.482588	0.123069	-0.726735	-0.238442	100.645	2	2	68	10.7225	8.96153e-05	F_LOG2_hyodeoxycholate	0.120969	0.749322	0.166753	-0.520524	0.278587	0.725437	0.720983	0.000150524	0.166753	-1.12054	-0.321428	4.32367	0.600015	0.00172657	0.166753	-0.99957	-0.20046	3.59823
Feces	F_LOG2_hypotaurine	-0.146554	0.206255	-0.556639	0.263531	85.0725	-0.758439	0.206255	-1.16852	-0.348354	85.0725	-0.179443	0.206255	-0.589528	0.230642	85.0725	2	2	68	4.06738	0.0214526	F_LOG2_hypotaurine	0.611886	0.0356625	0.241341	-1.19016	-0.033609	2.53535	0.0328894	0.989815	0.241341	-0.611166	0.545387	0.136277	-0.578996	0.0496464	0.241341	0.000719649	1.15727	-2.39908
Feces	F_LOG2_hypoxanthine	-0.621105	0.125543	-0.870407	-0.371803	93.0741	-0.070136	0.125543	-0.319438	0.179166	93.0741	0.154165	0.125543	-0.0951371	0.403467	93.0741	2	2	68	12.929	1.74298e-05	F_LOG2_hypoxanthine	-0.550969	0.00227041	0.156907	0.175006	0.926932	-3.51144	-0.77527	1.58147e-05	0.156907	0.399307	1.15123	-4.94096	-0.224301	0.331603	0.156907	-0.151662	0.600264	-1.42952
Feces	F_LOG2_imidazole lactate	-0.283947	0.153655	-0.588741	0.0208462	101.448	-0.5002	0.153655	-0.804994	-0.195407	101.448	1.41918	0.153655	1.11438	1.72397	101.448	2	2	68	49.3877	5.6601e-14	F_LOG2_imidazole lactate	0.216253	0.565533	0.21156	-0.72317	0.290664	1.02218	-1.70312	1.18821e-10	0.21156	1.19621	2.21004	-8.05032	-1.91938	6.63771e-11	0.21156	1.41246	2.42629	-9.07251
Feces	F_LOG2_imidazole propionate	-0.224852	0.0914289	-0.406201	-0.0435027	101.989	-0.078358	0.0914289	-0.259707	0.102991	101.989	0.369763	0.0914289	0.188414	0.551112	101.989	2	2	68	11.5677	4.74166e-05	F_LOG2_imidazole propionate	-0.146494	0.494712	0.128815	-0.162159	0.455146	-1.13724	-0.594614	5.26936e-05	0.128815	0.285962	0.903266	-4.61604	-0.448121	0.00251396	0.128815	0.139468	0.756773	-3.4788
Feces	F_LOG2_indole	0.743586	0.147425	0.451153	1.03602	101.554	-0.294506	0.147425	-0.586939	-0.0020731	101.554	-0.844376	0.147425	-1.13681	-0.551943	101.554	2	2	68	31.3901	2.20227e-10	F_LOG2_indole	1.03809	8.66382e-06	0.203547	-1.52581	-0.550374	5.10001	1.58796	2.16212e-10	0.203547	-2.07568	-1.10024	7.80144	0.54987	0.0233768	0.203547	-1.03759	-0.0621515	2.70144
Feces	F_LOG2_indole-3-carboxylate	-0.559024	0.145033	-0.846703	-0.271345	101.798	0.203851	0.145033	-0.0838281	0.49153	101.798	-0.283115	0.145033	-0.570794	0.00456388	101.798	2	2	68	6.87653	0.00190619	F_LOG2_indole-3-carboxylate	-0.762875	0.00140775	0.208317	0.263728	1.26202	-3.66209	-0.275908	0.38665	0.208317	-0.223238	0.775055	-1.32447	0.486966	0.0573584	0.208317	-0.986113	0.0121804	2.33762
Feces	F_LOG2_indoleacetate	-0.576895	0.149365	-0.87388	-0.27991	84.8636	-0.933021	0.149365	-1.23001	-0.636036	84.8636	1.44308	0.149365	1.1461	1.74007	84.8636	2	2	68	107.888	8.01892e-22	F_LOG2_indoleacetate	0.356127	0.110213	0.174476	-0.774189	0.0619352	2.04112	-2.01998	6.56295e-11	0.174476	1.60192	2.43804	-11.5774	-2.3761	6.56295e-11	0.174476	1.95804	2.79417	-13.6185
Feces	F_LOG2_indoleacetylglycine	-1.71437	0.172571	-2.05673	-1.37202	100.562	-1.94004	0.172571	-2.28239	-1.59769	100.562	-1.18178	0.172571	-1.52413	-0.839427	100.562	2	2	68	4.69332	0.0123214	F_LOG2_indoleacetylglycine	0.225668	0.649751	0.254162	-0.834663	0.383327	0.887891	-0.532592	0.0983171	0.254162	-0.0764029	1.14159	-2.09549	-0.75826	0.0109032	0.254162	0.149265	1.36726	-2.98338
Feces	F_LOG2_indolelactate	-2.02079	0.298088	-2.61221	-1.42938	99.7584	-0.218287	0.298088	-0.809701	0.373128	99.7584	2.84586	0.298088	2.25445	3.43727	99.7584	2	2	68	76.2072	4.31669e-18	F_LOG2_indolelactate	-1.80251	7.40766e-05	0.398592	0.847442	2.75757	-4.52218	-4.86665	6.56295e-11	0.398592	3.91159	5.82172	-12.2096	-3.06415	3.08122e-10	0.398592	2.10908	4.01921	-7.68743
Feces	F_LOG2_indolepropionate	-0.612851	0.143726	-0.898435	-0.327267	88.8963	0.117556	0.143726	-0.168028	0.40314	88.8963	0.934754	0.143726	0.64917	1.22034	88.8963	2	2	68	39.8297	3.5516e-12	F_LOG2_indolepropionate	-0.730407	0.000224141	0.173488	0.314713	1.1461	-4.21013	-1.5476	6.70359e-11	0.173488	1.13191	1.9633	-8.92054	-0.817198	3.7291e-05	0.173488	0.401505	1.23289	-4.71041
Feces	F_LOG2_indolin-2-one	0.748767	0.268955	0.215111	1.28242	99.1329	-0.0685926	0.268955	-0.602248	0.465063	99.1329	-1.89735	0.268955	-2.431	-1.36369	99.1329	2	2	68	28.8464	8.48683e-10	F_LOG2_indolin-2-one	0.817359	0.0638578	0.356757	-1.67218	0.0374646	2.29108	2.64611	8.14964e-10	0.356757	-3.50094	-1.79129	7.41713	1.82876	7.84507e-06	0.356757	-2.68358	-0.973931	5.12605
Feces	F_LOG2_inosine	-0.88581	0.409441	-1.70008	-0.0715378	83.6114	-2.11583	0.409441	-2.93011	-1.30156	83.6114	-2.51785	0.409441	-3.33212	-1.70358	83.6114	2	2	68	6.45266	0.00271695	F_LOG2_inosine	1.23002	0.03046	0.473392	-2.36432	-0.0957311	2.59832	1.63204	0.00277001	0.473392	-2.76633	-0.497747	3.44754	0.402016	0.673884	0.473392	-1.53631	0.732276	0.849225
Feces	F_LOG2_isobutyrylglycine (C4)	0.338659	0.154938	0.0309969	0.646322	93.3125	-0.980337	0.154938	-1.288	-0.672675	93.3125	-0.134193	0.154938	-0.441855	0.173469	93.3125	2	2	68	23.7194	1.53231e-08	F_LOG2_isobutyrylglycine (C4)	1.319	9.87845e-09	0.194043	-1.78394	-0.854051	6.79744	0.472852	0.0453633	0.194043	-0.937798	-0.00790645	2.43684	-0.846144	0.000132084	0.194043	0.381199	1.31109	-4.3606
Feces	F_LOG2_isocaproate (i6:0)	-0.906367	0.343617	-1.59157	-0.221167	70.7199	-0.329079	0.343617	-1.01428	0.35612	70.7199	-0.167987	0.343617	-0.853186	0.517212	70.7199	2	2	68	2.40999	0.0974505	F_LOG2_isocaproate (i6:0)	-0.577288	0.239212	0.353684	-0.270173	1.42475	-1.63221	-0.738379	0.0999586	0.353684	-0.109082	1.58584	-2.08768	-0.161091	0.892142	0.353684	-0.68637	1.00855	-0.455467
Feces	F_LOG2_isohyodeoxycholate	0.925996	0.146076	0.635862	1.21613	91.6396	-1.73845	0.146076	-2.02858	-1.44831	91.6396	0.0373465	0.146076	-0.252788	0.327481	91.6396	2	2	68	113.152	2.32424e-22	F_LOG2_isohyodeoxycholate	2.66444	6.56295e-11	0.18036	-3.0966	-2.23228	14.7729	0.88865	1.66611e-05	0.18036	-1.32081	-0.45649	4.92708	-1.77579	6.56601e-11	0.18036	1.34363	2.20795	-9.84581
Feces	F_LOG2_isoleucine	-1.63311	0.174515	-1.97994	-1.28628	87.6156	0.135586	0.174515	-0.211247	0.482419	87.6156	0.598645	0.174515	0.251813	0.945478	87.6156	2	2	68	63.8408	2.4695e-16	F_LOG2_isoleucine	-1.76869	7.43032e-11	0.208469	1.26918	2.2682	-8.48421	-2.23175	6.56304e-11	0.208469	1.73224	2.73126	-10.7054	-0.46306	0.0747689	0.208469	-0.0364515	0.962571	-2.22124
Feces	F_LOG2_isoleucylglycine	-0.245572	0.115572	-0.475288	-0.0158564	86.8791	0.269844	0.115572	0.0401278	0.49956	86.8791	0.28283	0.115572	0.0531146	0.512546	86.8791	2	2	68	9.64662	0.000205098	F_LOG2_isoleucylglycine	-0.515416	0.0010394	0.137234	0.18659	0.844242	-3.75574	-0.528403	0.000761441	0.137234	0.199577	0.857229	-3.85037	-0.0129868	0.995075	0.137234	-0.315839	0.341813	-0.0946322
Feces	F_LOG2_isoleucylhydroxyproline*	-0.29361	0.233503	-0.756864	0.169644	100.146	-1.81804	0.233503	-2.2813	-1.35479	100.146	-0.989784	0.233503	-1.45304	-0.52653	100.146	2	2	68	11.8194	3.93189e-05	F_LOG2_isoleucylhydroxyproline*	1.52443	2.17473e-05	0.313933	-2.27664	-0.772217	4.8559	0.696174	0.0753805	0.313933	-1.44839	0.05604	2.21759	-0.828257	0.0275136	0.313933	0.0760427	1.58047	-2.63832
Feces	F_LOG2_isoursodeoxycholate	0.356232	0.0770694	0.203199	0.509264	93.5571	-0.201317	0.0770694	-0.354349	-0.0482841	93.5571	-0.0807045	0.0770694	-0.233737	0.0723281	93.5571	2	2	68	18.3953	4.11465e-07	F_LOG2_isoursodeoxycholate	0.557548	6.51514e-07	0.0967264	-0.789314	-0.325783	5.76418	0.436936	7.5412e-05	0.0967264	-0.668702	-0.20517	4.51724	-0.120612	0.430027	0.0967264	-0.111153	0.352378	-1.24694
Feces	F_LOG2_isovalerate (C5)	-0.185601	0.101826	-0.387817	0.0166148	92.6679	0.0578748	0.101826	-0.144341	0.260091	92.6679	-0.178038	0.101826	-0.380255	0.0241776	92.6679	2	2	68	2.3832	0.0999205	F_LOG2_isovalerate (C5)	-0.243476	0.140887	0.126822	-0.0604016	0.547354	-1.91982	-0.00756282	0.998041	0.126822	-0.296315	0.311441	-0.0596333	0.235913	0.158207	0.126822	-0.539791	0.0679645	1.86019
Feces	F_LOG2_isovalerylcarnitine (C5)	-0.925314	0.117059	-1.15751	-0.69312	101.697	-0.861777	0.117059	-1.09397	-0.629584	101.697	0.355684	0.117059	0.123491	0.587878	101.697	2	2	68	39.5642	4.01449e-12	F_LOG2_isovalerylcarnitine (C5)	-0.0635364	0.919117	0.162318	-0.325393	0.452466	-0.391432	-1.281	1.68795e-10	0.162318	0.892069	1.66993	-7.8919	-1.21746	5.94943e-10	0.162318	0.828532	1.60639	-7.50047
Feces	F_LOG2_isovalerylglycine	0.502806	0.142419	0.220284	0.785328	100.998	-1.53566	0.142419	-1.81818	-1.25314	100.998	-0.102258	0.142419	-0.38478	0.180263	100.998	2	2	68	58.1306	1.90791e-15	F_LOG2_isovalerylglycine	2.03847	6.56315e-11	0.194187	-2.50376	-1.57317	10.4974	0.605064	0.00747709	0.194187	-1.07036	-0.139773	3.11588	-1.4334	9.34794e-10	0.194187	0.968111	1.89869	-7.38154
Feces	F_LOG2_isovalerylphenylalanine*	-0.567099	0.222365	-1.00885	-0.12535	90.269	-0.67011	0.222365	-1.11186	-0.228361	90.269	0.0198599	0.222365	-0.421889	0.461608	90.269	2	2	68	3.76017	0.0282572	F_LOG2_isovalerylphenylalanine*	0.103011	0.923782	0.271448	-0.753425	0.547403	0.379487	-0.586959	0.0851422	0.271448	-0.0634549	1.23737	-2.16233	-0.68997	0.0350948	0.271448	0.0395558	1.34038	-2.54182
Feces	F_LOG2_I-urobilinogen	-0.851113	0.454457	-1.75529	0.0530626	81.3022	0.00972741	0.454457	-0.894448	0.913903	81.3022	-1.28035	0.454457	-2.18453	-0.376179	81.3022	2	2	68	3.24889	0.0449188	F_LOG2_I-urobilinogen	-0.86084	0.224086	0.515452	-0.374232	2.09591	-1.67007	0.429242	0.68411	0.515452	-1.66431	0.80583	0.832748	1.29008	0.0386443	0.515452	-2.52515	-0.0550098	2.50282
Feces	F_LOG2_kynurenate	-0.320839	0.323983	-0.965639	0.323962	79.5646	1.02892	0.323983	0.38412	1.67372	79.5646	0.0656167	0.323983	-0.579184	0.710418	79.5646	2	2	68	7.37109	0.00126644	F_LOG2_kynurenate	-1.34976	0.00113857	0.362084	0.482173	2.21735	-3.72775	-0.386455	0.537494	0.362084	-0.481131	1.25404	-1.06731	0.963304	0.0259948	0.362084	-1.83089	-0.0957172	2.66045
Feces	F_LOG2_kynurenine	0.179291	0.0749472	0.0305891	0.327992	99.5303	-0.248563	0.0749472	-0.397265	-0.0998615	99.5303	0.16131	0.0749472	0.012608	0.310011	99.5303	2	2	68	11.7327	4.19335e-05	F_LOG2_kynurenine	0.427854	0.000174188	0.0999142	-0.667258	-0.18845	4.28221	0.0179811	0.982308	0.0999142	-0.257385	0.221423	0.179966	-0.409873	0.000325496	0.0999142	0.170469	0.649277	-4.10225
Feces	F_LOG2_lactate	-1.22844	0.209628	-1.6444	-0.812478	98.7837	0.276907	0.209628	-0.139052	0.692865	98.7837	1.06372	0.209628	0.647759	1.47968	98.7837	2	2	68	35.384	2.93403e-11	F_LOG2_lactate	-1.50534	2.36864e-06	0.276901	0.841863	2.16882	-5.4364	-2.29215	8.61697e-11	0.276901	1.62867	2.95563	-8.27789	-0.786811	0.0161168	0.276901	0.12333	1.45029	-2.84149
Feces	F_LOG2_lactobacillic acid	-0.51421	0.208441	-0.928571	-0.0998484	86.0721	0.623436	0.208441	0.209075	1.0378	86.0721	0.0840622	0.208441	-0.330299	0.498423	86.0721	2	2	68	10.7123	9.03174e-05	F_LOG2_lactobacillic acid	-1.13765	5.07022e-05	0.245892	0.548465	1.72683	-4.6266	-0.598272	0.0457767	0.245892	0.00909053	1.18745	-2.43306	0.539374	0.0795081	0.245892	-1.12856	0.0498072	2.19354
Feces	F_LOG2_lactosyl-N-palmitoyl-sphingosine (d18:1/16:0)	-0.613246	0.136648	-0.884492	-0.342	95.9536	0.547844	0.136648	0.276598	0.81909	95.9536	-0.143774	0.136648	-0.41502	0.127472	95.9536	2	2	68	22.2125	3.76679e-08	F_LOG2_lactosyl-N-palmitoyl-sphingosine (d18:1/16:0)	-1.16109	2.00363e-08	0.175261	0.741148	1.58103	-6.62491	-0.469473	0.0247982	0.175261	0.0495302	0.889415	-2.6787	0.691617	0.000553057	0.175261	-1.11156	-0.271675	3.94621
Feces	F_LOG2_LAHSA (18:2/OH-18:0)*	-1.20481	0.2027	-1.60742	-0.8022	91.5238	-2.28173	0.2027	-2.68434	-1.87912	91.5238	0.61768	0.2027	0.215071	1.02029	91.5238	2	2	68	68.7175	4.72473e-17	F_LOG2_LAHSA (18:2/OH-18:0)*	1.07692	0.000159558	0.250032	-1.67602	-0.477823	4.30714	-1.82249	1.34344e-09	0.250032	1.22339	2.42159	-7.28902	-2.89941	6.56295e-11	0.250032	2.30031	3.49851	-11.5962
Feces	F_LOG2_leucine	-1.456	0.167879	-1.78974	-1.12226	85.809	0.0669323	0.167879	-0.26681	0.400675	85.809	0.643318	0.167879	0.309576	0.977061	85.809	2	2	68	60.248	8.81097e-16	F_LOG2_leucine	-1.52293	2.89656e-10	0.197619	1.04942	1.99645	-7.70639	-2.09932	6.56306e-11	0.197619	1.6258	2.57283	-10.623	-0.576386	0.0131259	0.197619	0.102871	1.0499	-2.91665
Feces	F_LOG2_leucylalanine	-0.445157	0.188543	-0.819311	-0.0710029	98.0843	-0.316614	0.188543	-0.690768	0.0575405	98.0843	0.939567	0.188543	0.565412	1.31372	98.0843	2	2	68	19.1746	2.49077e-07	F_LOG2_leucylalanine	-0.128543	0.861741	0.247088	-0.463503	0.720589	-0.520234	-1.38472	1.22713e-06	0.247088	0.792678	1.97677	-5.60417	-1.25618	9.21009e-06	0.247088	0.664134	1.84823	-5.08394
Feces	F_LOG2_leucylglutamine*	-0.404542	0.147311	-0.697109	-0.111975	92.1218	-0.134951	0.147311	-0.427518	0.157616	92.1218	0.961427	0.147311	0.668859	1.25399	92.1218	2	2	68	31.3887	2.20388e-10	F_LOG2_leucylglutamine*	-0.269591	0.308652	0.182624	-0.167994	0.707176	-1.47621	-1.36597	6.42942e-10	0.182624	0.928384	1.80355	-7.47967	-1.09638	2.5034e-07	0.182624	0.658793	1.53396	-6.00346
Feces	F_LOG2_leucylglycine	-0.488219	0.131875	-0.750076	-0.226362	93.5689	-0.124102	0.131875	-0.385959	0.137755	93.5689	0.493073	0.131875	0.231216	0.75493	93.5689	2	2	68	17.9617	5.45806e-07	F_LOG2_leucylglycine	-0.364116	0.078427	0.165528	-0.032503	0.760736	-2.19973	-0.981292	3.38502e-07	0.165528	0.584673	1.37791	-5.92827	-0.617176	0.00113568	0.165528	0.220556	1.0138	-3.72854
Feces	F_LOG2_leucylhydroxyproline*	0.976253	0.183829	0.610617	1.34189	82.8818	-0.159459	0.183829	-0.525095	0.206178	82.8818	-0.640027	0.183829	-1.00566	-0.27439	82.8818	2	2	68	30.8673	2.89335e-10	F_LOG2_leucylhydroxyproline*	1.13571	2.99947e-06	0.211266	-1.64193	-0.629498	5.37573	1.61628	3.48648e-10	0.211266	-2.12249	-1.11007	7.65044	0.480568	0.066288	0.211266	-0.986782	0.025646	2.2747
Feces	F_LOG2_lignoceroyl ethanolamide (24:0)*	-0.306069	0.165882	-0.635615	0.0234771	90.1625	0.681539	0.165882	0.351993	1.01109	90.1625	-0.879834	0.165882	-1.20938	-0.550288	90.1625	2	2	68	30.476	3.55424e-10	F_LOG2_lignoceroyl ethanolamide (24:0)*	-0.987608	1.97708e-05	0.20232	0.50283	1.47239	-4.88141	0.573765	0.016361	0.20232	-1.05854	-0.0889871	2.83593	1.56137	2.79636e-10	0.20232	-2.04615	-1.0766	7.71734
Feces	F_LOG2_limonin	-0.143364	0.185251	-0.510808	0.22408	102	-3.02327	0.185251	-3.39071	-2.65583	102	-3.02327	0.185251	-3.39071	-2.65583	102	2	2	68	80.5592	1.15681e-18	F_LOG2_limonin	2.87991	6.56297e-11	0.261984	-3.50764	-2.25217	10.9927	2.87991	6.56297e-11	0.261984	-3.50764	-2.25217	10.9927	0	1	0.261984	-0.627739	0.627739	0
Feces	F_LOG2_linoleate (18:2n6)	0.180006	0.146474	-0.111721	0.471734	76.0277	-0.0917145	0.146474	-0.383442	0.200013	76.0277	0.326104	0.146474	0.0343764	0.617831	76.0277	2	2	68	3.57159	0.0335011	F_LOG2_linoleate (18:2n6)	0.271721	0.207927	0.158668	-0.651904	0.108462	1.71252	-0.146097	0.62913	0.158668	-0.234085	0.52628	-0.920775	-0.417818	0.0278696	0.158668	0.0376354	0.798001	-2.63329
Feces	F_LOG2_linolenate (18:3n3 or 3n6)	1.10302	0.113639	0.87761	1.32844	101.64	-0.376146	0.113639	-0.601559	-0.150734	101.64	-0.362038	0.113639	-0.587451	-0.136625	101.64	2	2	68	58.4006	1.7272e-15	F_LOG2_linolenate (18:3n3 or 3n6)	1.47917	6.58185e-11	0.157291	-1.85605	-1.10229	9.40406	1.46506	6.59035e-11	0.157291	-1.84194	-1.08818	9.31436	-0.0141085	0.995574	0.157291	-0.362774	0.390991	-0.0896973
Feces	F_LOG2_linolenoyl ethanolamide	-1.57611	0.188717	-1.95126	-1.20097	86.1602	1.22106	0.188717	0.845912	1.59621	86.1602	-0.550613	0.188717	-0.92576	-0.175466	86.1602	2	2	68	80.69	1.11279e-18	F_LOG2_linolenoyl ethanolamide	-2.79717	6.56295e-11	0.222785	2.26336	3.33099	-12.5555	-1.0255	5.52372e-05	0.222785	0.491688	1.55931	-4.60311	1.77167	1.45737e-10	0.222785	-2.30549	-1.23786	7.9524
Feces	F_LOG2_linolenoyl-linolenoyl-glycerol (18:3/18:3) [1]*	0.273022	0.244704	-0.212385	0.75843	101.321	-1.21401	0.244704	-1.69942	-0.728604	101.321	-0.207865	0.244704	-0.693273	0.277542	101.321	2	2	68	10.2071	0.00013291	F_LOG2_linolenoyl-linolenoyl-glycerol (18:3/18:3) [1]*	1.48703	0.000104245	0.335895	-2.29187	-0.682198	4.42708	0.480888	0.330527	0.335895	-1.28572	0.323948	1.43166	-1.00615	0.0105408	0.335895	0.20131	1.81098	-2.99542
Feces	F_LOG2_linolenoyl-linolenoyl-glycerol (18:3/18:3) [2]*	0.616472	0.170095	0.278444	0.9545	88.0004	-0.776763	0.170095	-1.11479	-0.438735	88.0004	-0.197933	0.170095	-0.535961	0.140095	88.0004	2	2	68	23.5842	1.6595e-08	F_LOG2_linolenoyl-linolenoyl-glycerol (18:3/18:3) [2]*	1.39324	8.45382e-09	0.203826	-1.88162	-0.90485	6.83543	0.814405	0.000468209	0.203826	-1.30279	-0.32602	3.9956	-0.57883	0.0161894	0.203826	0.0904445	1.06722	-2.83983
Feces	F_LOG2_linoleoyl ethanolamide	-1.34528	0.20066	-1.74329	-0.947257	101.793	-0.260707	0.20066	-0.658725	0.137311	101.793	0.210897	0.20066	-0.187121	0.608915	101.793	2	2	68	16.3346	1.60992e-06	F_LOG2_linoleoyl ethanolamide	-1.08457	0.00068016	0.279214	0.415545	1.75359	-3.88436	-1.55617	1.38513e-06	0.279214	0.887149	2.2252	-5.5734	-0.471604	0.216758	0.279214	-0.197419	1.14063	-1.68904
Feces	F_LOG2_linoleoyl-arachidonoyl-glycerol (18:2/20:4) [2]*	0.0751374	0.128154	-0.180055	0.33033	76.9109	-0.263581	0.128154	-0.518774	-0.00838911	76.9109	-0.0095073	0.128154	-0.2647	0.245685	76.9109	2	2	68	3.17392	0.0481035	F_LOG2_linoleoyl-arachidonoyl-glycerol (18:2/20:4) [2]*	0.338719	0.0471673	0.139933	-0.674012	-0.00342562	2.42057	0.0846447	0.817933	0.139933	-0.419938	0.250649	0.604893	-0.254074	0.17215	0.139933	-0.0812191	0.589367	-1.81568
Feces	F_LOG2_linoleoylcarnitine (C18:2)*	0.137446	0.233787	-0.327731	0.602623	80.8419	-1.75524	0.233787	-2.22042	-1.29006	80.8419	0.279199	0.233787	-0.185978	0.744376	80.8419	2	2	68	36.9853	1.3507e-11	F_LOG2_linoleoylcarnitine (C18:2)*	1.89269	2.20162e-09	0.264139	-2.52559	-1.25979	7.16551	-0.141753	0.853578	0.264139	-0.491148	0.774654	-0.536662	-2.03444	2.93642e-10	0.264139	1.40154	2.66734	-7.70217
Feces	F_LOG2_linoleoyl-linolenoyl-glycerol (18:2/18:3) [1]*	0.520832	0.186331	0.150682	0.890982	90.5161	-1.07971	0.186331	-1.44986	-0.709564	90.5161	0.541355	0.186331	0.171205	0.911504	90.5161	2	2	68	33.302	8.26686e-11	F_LOG2_linoleoyl-linolenoyl-glycerol (18:2/18:3) [1]*	1.60055	3.93642e-09	0.227924	-2.14667	-1.05442	7.02229	-0.0205226	0.99554	0.227924	-0.525604	0.566649	-0.0900416	-1.62107	2.72965e-09	0.227924	1.07494	2.16719	-7.11233
Feces	F_LOG2_linoleoyl-linolenoyl-glycerol (18:2/18:3) [2]*	0.442008	0.155866	0.132265	0.75175	88.1568	-0.85691	0.155866	-1.16665	-0.547168	88.1568	0.269288	0.155866	-0.0404546	0.579031	88.1568	2	2	68	28.4533	1.05049e-09	F_LOG2_linoleoyl-linolenoyl-glycerol (18:2/18:3) [2]*	1.29892	5.38345e-09	0.187012	-1.74702	-0.850819	6.94563	0.17272	0.627372	0.187012	-0.620819	0.275379	0.923575	-1.1262	2.32303e-07	0.187012	0.6781	1.5743	-6.02206
Feces	F_LOG2_linoleoyl-linoleoyl-glycerol (18:2/18:2) [1]*	-0.523505	0.16484	-0.850598	-0.196412	98.6253	-0.938764	0.16484	-1.26586	-0.611671	98.6253	2.09228	0.16484	1.76519	2.41937	98.6253	2	2	68	114.334	1.77069e-22	F_LOG2_linoleoyl-linoleoyl-glycerol (18:2/18:2) [1]*	0.415259	0.143451	0.217339	-0.936023	0.105505	1.91065	-2.61579	6.56295e-11	0.217339	2.09502	3.13655	-12.0355	-3.03105	6.56295e-11	0.217339	2.51028	3.55181	-13.9462
Feces	F_LOG2_linoleoyl-linoleoyl-glycerol (18:2/18:2) [2]*	0.0915886	0.128367	-0.163131	0.346308	98.6401	-0.915752	0.128367	-1.17047	-0.661033	98.6401	1.45601	0.128367	1.20129	1.71073	98.6401	2	2	68	98.8961	7.42787e-21	F_LOG2_linoleoyl-linoleoyl-glycerol (18:2/18:2) [2]*	1.00734	3.09286e-07	0.169278	-1.41295	-0.601734	5.95079	-1.36442	1.1666e-10	0.169278	0.958818	1.77003	-8.06024	-2.37177	6.56295e-11	0.169278	1.96616	2.77737	-14.011
Feces	F_LOG2_lithocholate	0.480706	0.103202	0.27595	0.685461	99.7437	-0.214548	0.103202	-0.419304	-0.00979254	99.7437	-0.361118	0.103202	-0.565874	-0.156362	99.7437	2	2	68	17.1645	9.23308e-07	F_LOG2_lithocholate	0.695254	7.22954e-05	0.153514	-1.06309	-0.327419	4.52892	0.841824	1.96926e-06	0.153514	-1.20966	-0.473989	5.48368	0.146569	0.607781	0.153514	-0.514404	0.221265	0.954762
Feces	F_LOG2_L-urobilin	-0.650563	0.324159	-1.29484	-0.00628804	87.2555	-1.87917	0.324159	-2.52345	-1.2349	87.2555	-0.451687	0.324159	-1.09596	0.192588	87.2555	2	2	68	8.02024	0.000745923	F_LOG2_L-urobilin	1.22861	0.00616536	0.386097	-2.15374	-0.303486	3.18213	-0.198876	0.86426	0.386097	-0.72625	1.124	-0.515092	-1.42749	0.00125701	0.386097	0.502362	2.35261	-3.69722
Feces	F_LOG2_luteolin sulfate	-3.76189	0.20653	-4.17155	-3.35223	101.766	-3.91921	0.20653	-4.32887	-3.50954	101.766	-2.98047	0.20653	-3.39014	-2.57081	101.766	2	2	68	5.73128	0.00500929	F_LOG2_luteolin sulfate	0.157316	0.857062	0.296993	-0.868939	0.554308	0.529694	-0.781418	0.0280261	0.296993	0.0697943	1.49304	-2.6311	-0.938734	0.00656258	0.296993	0.22711	1.65036	-3.16079
Feces	F_LOG2_lysine	-0.473037	0.0854885	-0.643073	-0.303002	82.9122	0.02248	0.0854885	-0.147556	0.192516	82.9122	0.660352	0.0854885	0.490316	0.830388	82.9122	2	2	68	66.8562	8.79823e-17	F_LOG2_lysine	-0.495517	1.07886e-05	0.0982726	0.260047	0.730988	-5.04228	-1.13339	6.56295e-11	0.0982726	0.897919	1.36886	-11.5331	-0.637872	3.46761e-08	0.0982726	0.402402	0.873343	-6.49085
Feces	F_LOG2_lysylleucine	-0.63882	0.139188	-0.915008	-0.362632	98.7581	-0.332172	0.139188	-0.60836	-0.0559843	98.7581	1.01411	0.139188	0.737924	1.2903	98.7581	2	2	68	45.77	2.557e-13	F_LOG2_lysylleucine	-0.306648	0.224748	0.183801	-0.133755	0.747051	-1.66837	-1.65293	6.66696e-11	0.183801	1.21253	2.09334	-8.99307	-1.34628	1.16703e-09	0.183801	0.90588	1.78669	-7.3247
Feces	F_LOG2_lyxonate	-0.855264	0.246085	-1.34427	-0.366257	88.4747	-2.31716	0.246085	-2.80617	-1.82816	88.4747	0.9423	0.246085	0.453293	1.43131	88.4747	2	2	68	60.8326	7.14028e-16	F_LOG2_lyxonate	1.4619	1.5966e-05	0.296025	-2.17121	-0.752596	4.93843	-1.79756	1.89734e-07	0.296025	1.08826	2.50687	-6.07233	-3.25946	6.56297e-11	0.296025	2.55016	3.96877	-11.0108
Feces	F_LOG2_malate	-0.0907352	0.136575	-0.362117	0.180646	88.7514	-0.805169	0.136575	-1.07655	-0.533788	88.7514	0.777826	0.136575	0.506444	1.04921	88.7514	2	2	68	46.3569	1.99295e-13	F_LOG2_malate	0.714434	0.000142685	0.164662	-1.10898	-0.319889	4.3388	-0.868561	4.43296e-06	0.164662	0.474016	1.26311	-5.27482	-1.583	6.57091e-11	0.164662	1.18845	1.97754	-9.61362
Feces	F_LOG2_maleate	-0.282804	0.104795	-0.490844	-0.0747644	95.1494	-0.675562	0.104795	-0.883602	-0.467522	95.1494	0.161449	0.104795	-0.0465912	0.369489	95.1494	2	2	68	19.708	1.77404e-07	F_LOG2_maleate	0.392757	0.012165	0.133404	-0.712406	-0.073109	2.94412	-0.444253	0.00396715	0.133404	0.124605	0.763901	-3.33013	-0.83701	8.38065e-08	0.133404	0.517362	1.15666	-6.27426
Feces	F_LOG2_malonate	-0.652441	0.144181	-0.938482	-0.366399	100.292	-0.19181	0.144181	-0.477851	0.0942308	100.292	0.726304	0.144181	0.440263	1.01234	100.292	2	2	68	26.1092	3.85743e-09	F_LOG2_malonate	-0.46063	0.0530367	0.194267	-0.00485143	0.926112	-2.37112	-1.37874	2.90276e-09	0.194267	0.913263	1.84423	-7.09717	-0.918114	3.52032e-05	0.194267	0.452633	1.3836	-4.72605
Feces	F_LOG2_malonylcarnitine	0.448476	0.164603	0.120859	0.776092	79.2759	0.163762	0.164603	-0.163855	0.491378	79.2759	0.403798	0.164603	0.0761812	0.731415	79.2759	2	2	68	1.39253	0.255439	F_LOG2_malonylcarnitine	0.284714	0.273703	0.183504	-0.724407	0.154979	1.55154	0.0446778	0.967866	0.183504	-0.484371	0.395015	0.24347	-0.240036	0.395641	0.183504	-0.199657	0.679729	-1.30807
Feces	F_LOG2_maltol	-1.12135	0.246385	-1.61012	-0.632585	100.87	1.65909	0.246385	1.17032	2.14786	100.87	0.368786	0.246385	-0.119984	0.857556	100.87	2	2	68	34.4725	4.59966e-11	F_LOG2_maltol	-2.78045	8.46581e-11	0.335148	1.9774	3.58349	-8.29618	-1.49014	9.73491e-05	0.335148	0.687094	2.29319	-4.44622	1.29031	0.00076247	0.335148	-2.09335	-0.487261	3.84996
Feces	F_LOG2_maltose	-0.61419	0.160147	-0.931971	-0.29641	98.6406	-1.22108	0.160147	-1.53886	-0.903297	98.6406	1.36365	0.160147	1.04587	1.68143	98.6406	2	2	68	81.9198	7.74326e-19	F_LOG2_maltose	0.606886	0.0147675	0.211188	-1.11291	-0.10086	2.87368	-1.97784	6.58515e-11	0.211188	1.47181	2.48387	-9.3653	-2.58473	6.56295e-11	0.211188	2.0787	3.09075	-12.239
Feces	F_LOG2_maltotetraose	-2.10739	0.348578	-2.80049	-1.4143	84.7675	-1.61087	0.348578	-2.30396	-0.917774	84.7675	0.0335899	0.348578	-0.659504	0.726684	84.7675	2	2	68	15.1721	3.56321e-06	F_LOG2_maltotetraose	-0.496527	0.445362	0.406861	-0.478351	1.4714	-1.22038	-2.14098	4.65406e-06	0.406861	1.16611	3.11586	-5.2622	-1.64446	0.000400223	0.406861	0.66958	2.61934	-4.04181
Feces	F_LOG2_maltotriose	-0.492241	0.141702	-0.773592	-0.21089	94.0409	-0.219996	0.141702	-0.501347	0.0613552	94.0409	1.32649	0.141702	1.04514	1.60785	94.0409	2	2	68	60.3339	8.54239e-16	F_LOG2_maltotriose	-0.272245	0.286023	0.178599	-0.155696	0.700186	-1.52433	-1.81874	6.56371e-11	0.178599	1.39079	2.24668	-10.1833	-1.54649	6.98115e-11	0.178599	1.11855	1.97443	-8.65899
Feces	F_LOG2_mannose	-0.649995	0.117702	-0.883709	-0.416282	93.615	-0.167691	0.117702	-0.401405	0.0660224	93.615	0.721368	0.117702	0.487654	0.955081	93.615	2	2	68	44.3091	4.79375e-13	F_LOG2_mannose	-0.482304	0.00484961	0.147798	0.128167	0.836441	-3.26327	-1.37136	6.59472e-11	0.147798	1.01723	1.7255	-9.27865	-0.889059	2.38627e-07	0.147798	0.534922	1.2432	-6.01538
Feces	F_LOG2_margaroyl ethanolamide*	-0.286097	0.105673	-0.496022	-0.0761729	90.4443	1.39541	0.105673	1.18549	1.60533	90.4443	-0.612761	0.105673	-0.822685	-0.402837	90.4443	2	2	68	139.153	9.19666e-25	F_LOG2_margaroyl ethanolamide*	-1.68151	6.56295e-11	0.129185	1.37197	1.99105	-13.0162	0.326664	0.0362601	0.129185	-0.636204	-0.0171237	2.52865	2.00817	6.56295e-11	0.129185	-2.31771	-1.69863	15.5449
Feces	F_LOG2_margaroylcarnitine (C17)*	-0.494565	0.143415	-0.779105	-0.210025	99.7865	0.0244423	0.143415	-0.260097	0.308982	99.7865	-0.384943	0.143415	-0.669482	-0.100403	99.7865	2	2	68	4.06644	0.0214706	F_LOG2_margaroylcarnitine (C17)*	-0.519007	0.0231382	0.191843	0.059333	0.978682	-2.70537	-0.109622	0.835757	0.191843	-0.350052	0.569297	-0.571417	0.409385	0.0905459	0.191843	-0.869059	0.0502894	2.13396
Feces	F_LOG2_matairesinol	-1.13237	0.188893	-1.50842	-0.756312	78.0375	-1.56238	0.188893	-1.93843	-1.18632	78.0375	-0.871341	0.188893	-1.24739	-0.495287	78.0375	2	2	68	5.61121	0.00555224	F_LOG2_matairesinol	0.430009	0.105045	0.208325	-0.929177	0.0691579	2.06412	-0.261025	0.426579	0.208325	-0.238142	0.760192	-1.25297	-0.691034	0.00412656	0.208325	0.191867	1.1902	-3.31709
Feces	F_LOG2_mead acid (20:3n9)	-0.873033	0.335193	-1.53948	-0.206582	85.0218	-0.937743	0.335193	-1.60419	-0.271292	85.0218	-1.36989	0.335193	-2.03634	-0.703435	85.0218	2	2	68	0.949438	0.392028	F_LOG2_mead acid (20:3n9)	0.0647093	0.985097	0.392051	-1.0041	0.874683	0.165053	0.496853	0.41842	0.392051	-1.43624	0.442539	1.26732	0.432144	0.515991	0.392051	-1.37154	0.507249	1.10226
Feces	F_LOG2_methionine	-0.851675	0.112228	-1.07477	-0.628581	86.1915	0.0328238	0.112228	-0.19027	0.255918	86.1915	0.557189	0.112228	0.334095	0.780283	86.1915	2	2	68	57.7428	2.20209e-15	F_LOG2_methionine	-0.884498	1.63578e-08	0.132521	0.566966	1.20203	-6.67441	-1.40886	6.56306e-11	0.132521	1.09133	1.7264	-10.6313	-0.524365	0.000533608	0.132521	0.206833	0.841897	-3.95685
Feces	F_LOG2_methionine sulfone	-0.716838	0.137826	-0.991206	-0.44247	78.41	1.24119	0.137826	0.966822	1.51556	78.41	-0.465	0.137826	-0.739367	-0.190632	78.41	2	2	68	97.5826	1.04122e-20	F_LOG2_methionine sulfone	-1.95803	6.56295e-11	0.152502	1.59262	2.32344	-12.8394	-0.251839	0.231468	0.152502	-0.11357	0.617247	-1.65138	1.70619	6.56296e-11	0.152502	-2.0716	-1.34078	11.188
Feces	F_LOG2_methionine sulfoxide	-1.25165	0.139585	-1.52913	-0.97417	86.157	0.231309	0.139585	-0.0461698	0.508787	86.157	0.442086	0.139585	0.164607	0.719564	86.157	2	2	68	62.7617	3.60053e-16	F_LOG2_methionine sulfoxide	-1.48296	6.66412e-11	0.164779	1.08813	1.87778	-8.99969	-1.69373	6.56346e-11	0.164779	1.29891	2.08856	-10.2788	-0.210777	0.411742	0.164779	-0.184048	0.605602	-1.27915
Feces	F_LOG2_methylmalonate (MMA)	0.0750105	0.11314	-0.150358	0.300379	75.3521	-0.388467	0.11314	-0.613836	-0.163099	75.3521	0.334908	0.11314	0.109539	0.560277	75.3521	2	2	68	18.101	4.98333e-07	F_LOG2_methylmalonate (MMA)	0.463478	0.000883998	0.121803	-0.755328	-0.171628	3.80516	-0.259898	0.0905837	0.121803	-0.0319526	0.551748	-2.13376	-0.723376	3.24359e-07	0.121803	0.431525	1.01523	-5.93892
Feces	F_LOG2_methylphosphate	-0.445417	0.211234	-0.865844	-0.0249901	79.298	0.0217668	0.211234	-0.39866	0.442194	79.298	0.689395	0.211234	0.268968	1.10982	79.298	2	2	68	11.7274	4.21001e-05	F_LOG2_methylphosphate	-0.467184	0.124046	0.235535	-0.0971793	1.03155	-1.9835	-1.13481	2.50425e-05	0.235535	0.570449	1.69917	-4.81803	-0.667628	0.0164232	0.235535	0.103265	1.23199	-2.83452
Feces	F_LOG2_methylsuccinate	-0.224765	0.120989	-0.464919	0.0153881	96.2721	-0.361701	0.120989	-0.601854	-0.121547	96.2721	0.470659	0.120989	0.230506	0.710812	96.2721	2	2	68	16.4441	1.49527e-06	F_LOG2_methylsuccinate	0.136935	0.654839	0.155651	-0.50989	0.236019	0.879759	-0.695424	9.00859e-05	0.155651	0.32247	1.06838	-4.46784	-0.83236	3.34548e-06	0.155651	0.459405	1.20531	-5.3476
Feces	F_LOG2_myo-inositol	-0.593765	0.155802	-0.902876	-0.284654	99.8922	-0.0983108	0.155802	-0.407422	0.2108	99.8922	0.653656	0.155802	0.344545	0.962767	99.8922	2	2	68	18.112	4.94761e-07	F_LOG2_myo-inositol	-0.495454	0.0526997	0.208715	-0.00464681	0.995555	-2.37383	-1.24742	2.78787e-07	0.208715	0.74732	1.74752	-5.97667	-0.751966	0.00170146	0.208715	0.251865	1.25207	-3.60284
Feces	F_LOG2_myristoleate (14:1n5)	0.56891	0.0967939	0.37691	0.76091	101.582	-0.149177	0.0967939	-0.341177	0.0428223	101.582	-0.261091	0.0967939	-0.453091	-0.0690915	101.582	2	2	68	22.6798	2.84262e-08	F_LOG2_myristoleate (14:1n5)	0.718088	3.07815e-06	0.133745	-1.03855	-0.397621	5.36907	0.830001	1.10615e-07	0.133745	-1.15047	-0.509535	6.20583	0.111914	0.681619	0.133745	-0.43238	0.208553	0.836768
Feces	F_LOG2_N1,N10-dicoumaroylspermidine	-3.71976	0.0969864	-3.91213	-3.52738	102	-3.71976	0.0969864	-3.91213	-3.52738	102	-3.48022	0.0969864	-3.67259	-3.28785	102	2	2	68	2.03325	0.138792	F_LOG2_N1,N10-dicoumaroylspermidine	0	1	0.13716	-0.328647	0.328647	0	-0.239534	0.195638	0.13716	-0.089113	0.568181	-1.74639	-0.239534	0.195638	0.13716	-0.089113	0.568181	-1.74639
Feces	F_LOG2_N1,N12-diacetylspermine	-2.14166	0.20105	-2.54049	-1.74282	100.918	0.061028	0.20105	-0.337804	0.45986	100.918	0.737748	0.20105	0.338916	1.13658	100.918	2	2	68	52.2542	1.7937e-14	F_LOG2_N1,N12-diacetylspermine	-2.20268	6.46683e-10	0.29455	1.49691	2.90845	-7.47812	-2.8794	6.56704e-11	0.29455	2.17363	3.58517	-9.77559	-0.67672	0.0629306	0.29455	-0.0290507	1.38249	-2.29747
Feces	F_LOG2_N1-Methyl-2-pyridone-5-carboxamide	-1.10678	0.12558	-1.35601	-0.857552	97.3081	0.369358	0.12558	0.120127	0.618589	97.3081	-0.792904	0.12558	-1.04213	-0.543673	97.3081	2	2	68	45.3944	3.00211e-13	F_LOG2_N1-Methyl-2-pyridone-5-carboxamide	-1.47614	6.64728e-11	0.163228	1.08503	1.86725	-9.04345	-0.31388	0.140019	0.163228	-0.0772294	0.704988	-1.92296	1.16226	2.64083e-09	0.163228	-1.55337	-0.771153	7.1205
Feces	F_LOG2_N2-acetyl,N6,N6-dimethyllysine	-0.379814	0.243914	-0.86393	0.104302	96.7812	-0.401915	0.243914	-0.886031	0.0822012	96.7812	-0.371998	0.243914	-0.856114	0.112118	96.7812	2	2	68	0.00484178	0.99517	F_LOG2_N2-acetyl,N6,N6-dimethyllysine	0.0221008	0.997296	0.315358	-0.777728	0.733526	0.0700816	-0.00781607	0.999661	0.315358	-0.747811	0.763443	-0.0247848	-0.0299168	0.995051	0.315358	-0.72571	0.785544	-0.0948664
Feces	F_LOG2_N2-acetyl,N6-methyllysine	-0.611336	0.244943	-1.09833	-0.12434	85.2027	-0.235465	0.244943	-0.722461	0.251532	85.2027	-0.36958	0.244943	-0.856577	0.117416	85.2027	2	2	68	0.881563	0.418814	F_LOG2_N2-acetyl,N6-methyllysine	-0.375872	0.394554	0.286916	-0.311606	1.06335	-1.31004	-0.241756	0.677998	0.286916	-0.445721	0.929233	-0.842603	0.134115	0.886748	0.286916	-0.821593	0.553362	0.467438
Feces	F_LOG2_N2-acetyllysine	-0.340662	0.170582	-0.680292	-0.00103258	77.5938	-0.628913	0.170582	-0.968543	-0.289283	77.5938	1.27209	0.170582	0.932458	1.61172	77.5938	2	2	68	59.7794	1.04384e-15	F_LOG2_N2-acetyllysine	0.28825	0.279706	0.187396	-0.737269	0.160768	1.53819	-1.61275	7.08437e-11	0.187396	1.16373	2.06177	-8.60611	-1.901	6.56384e-11	0.187396	1.45198	2.35002	-10.1443
Feces	F_LOG2_N6,N6,N6-trimethyllysine	-0.445606	0.147685	-0.738618	-0.152595	99.7461	0.161304	0.147685	-0.131707	0.454315	99.7461	0.764341	0.147685	0.471329	1.05735	99.7461	2	2	68	18.7762	3.21645e-07	F_LOG2_N6,N6,N6-trimethyllysine	-0.60691	0.00843905	0.197446	0.133812	1.08001	-3.07381	-1.20995	1.51558e-07	0.197446	0.736848	1.68305	-6.128	-0.603037	0.00892546	0.197446	0.129938	1.07614	-3.05419
Feces	F_LOG2_N6,N6-dimethyllysine	-0.0947155	0.0833871	-0.260999	0.0715685	70.6388	-0.0716545	0.0833871	-0.237938	0.0946295	70.6388	0.139471	0.0833871	-0.026813	0.305755	70.6388	2	2	68	4.52999	0.0142272	F_LOG2_N6,N6-dimethyllysine	-0.023061	0.960946	0.085759	-0.182426	0.228548	-0.268905	-0.234186	0.0216516	0.085759	0.0286997	0.439673	-2.73075	-0.211125	0.0427063	0.085759	0.00563874	0.416612	-2.46185
Feces	F_LOG2_N6-acetyllysine	-0.29715	0.122985	-0.542151	-0.0521504	74.9599	-0.814588	0.122985	-1.05959	-0.569588	74.9599	0.47281	0.122985	0.22781	0.71781	74.9599	2	2	68	48.2279	9.11229e-14	F_LOG2_N6-acetyllysine	0.517437	0.000599211	0.131922	-0.833534	-0.201341	3.92231	-0.76996	4.88504e-07	0.131922	0.453864	1.08606	-5.8365	-1.2874	6.56732e-11	0.131922	0.971301	1.60349	-9.75881
Feces	F_LOG2_N6-carboxyethyllysine	0.747283	0.0952158	0.558348	0.936218	98.7501	-0.594086	0.0952158	-0.78302	-0.405151	98.7501	-0.119497	0.0952158	-0.308432	0.0694376	98.7501	2	2	68	58.5385	1.64179e-15	F_LOG2_N6-carboxyethyllysine	1.34137	6.56304e-11	0.125723	-1.64261	-1.04013	10.6693	0.86678	6.63975e-09	0.125723	-1.16802	-0.565537	6.89438	-0.474588	0.000976339	0.125723	0.173345	0.775832	-3.77488
Feces	F_LOG2_N6-carboxymethyllysine	0.903439	0.160955	0.584126	1.22275	100.444	-0.493095	0.160955	-0.812408	-0.173782	100.444	-0.225317	0.160955	-0.54463	0.093996	100.444	2	2	68	23.2517	2.02056e-08	F_LOG2_N6-carboxymethyllysine	1.39653	4.54641e-08	0.217376	-1.91739	-0.87568	6.4245	1.12876	6.08104e-06	0.217376	-1.64961	-0.607902	5.19264	-0.267778	0.438704	0.217376	-0.253076	0.788632	-1.23187
Feces	F_LOG2_N6-formyllysine	-0.119256	0.075045	-0.268347	0.0298346	89.9529	-0.406393	0.075045	-0.555484	-0.257302	89.9529	0.77734	0.075045	0.628249	0.926431	89.9529	2	2	68	91.3326	5.44641e-20	F_LOG2_N6-formyllysine	0.287137	0.00692157	0.0913718	-0.506072	-0.0682014	3.14251	-0.896596	6.56645e-11	0.0913718	0.67766	1.11553	-9.81261	-1.18373	6.56295e-11	0.0913718	0.964797	1.40267	-12.9551
Feces	F_LOG2_N6-methyllysine	0.182682	0.0720576	0.0396083	0.325756	93.9124	-0.603173	0.0720576	-0.746247	-0.460099	93.9124	0.212932	0.0720576	0.0698581	0.356006	93.9124	2	2	68	52.0273	1.96174e-14	F_LOG2_N6-methyllysine	0.785855	6.97482e-11	0.0907178	-1.00322	-0.568487	8.66264	-0.0302498	0.940605	0.0907178	-0.187118	0.247618	-0.33345	-0.816105	6.66566e-11	0.0907178	0.598736	1.03347	-8.99609
Feces	F_LOG2_N(1)-acetylspermine	-2.50293	0.247624	-2.99413	-2.01173	101.357	-0.19311	0.247624	-0.684309	0.298088	101.357	0.276321	0.247624	-0.214878	0.767519	101.357	2	2	68	38.2503	7.40867e-12	F_LOG2_N(1)-acetylspermine	-2.30982	1.01912e-08	0.340188	1.4947	3.12494	-6.78983	-2.77925	9.7911e-11	0.340188	1.96413	3.59437	-8.16975	-0.469431	0.357026	0.340188	-0.345692	1.28455	-1.37992
Feces	F_LOG2_N-(2-hydroxypalmitoyl)-sphingosine (d18:1/16:0(2OH))	-0.00447598	0.139142	-0.280591	0.271639	98.2409	-0.161112	0.139142	-0.437226	0.115003	98.2409	-0.184035	0.139142	-0.46015	0.0920797	98.2409	2	2	68	0.572468	0.566826	F_LOG2_N-(2-hydroxypalmitoyl)-sphingosine (d18:1/16:0(2OH))	0.156636	0.668722	0.182662	-0.59431	0.281039	0.857518	0.179559	0.590045	0.182662	-0.617234	0.258115	0.983015	0.0229235	0.991356	0.182662	-0.460598	0.414751	0.125497
Feces	F_LOG2_N,N,N-trimethyl-5-aminovalerate	-0.763143	0.214697	-1.18911	-0.337174	99.6801	0.280891	0.214697	-0.145078	0.70686	99.6801	-0.325313	0.214697	-0.751282	0.100656	99.6801	2	2	68	6.68407	0.00223796	F_LOG2_N,N,N-trimethyl-5-aminovalerate	-1.04403	0.00150871	0.286783	0.356875	1.73119	-3.6405	-0.43783	0.28494	0.286783	-0.249329	1.12499	-1.52669	0.606204	0.0945513	0.286783	-1.29336	0.0809553	2.11381
Feces	F_LOG2_N,N,N-trimethyl-alanylproline betaine (TMAP)	-0.169445	0.278858	-0.724684	0.385794	77.3298	0.1933	0.278858	-0.361939	0.74854	77.3298	1.31458	0.278858	0.759342	1.86982	77.3298	2	2	68	12.8153	1.89276e-05	F_LOG2_N,N,N-trimethyl-alanylproline betaine (TMAP)	-0.362745	0.465018	0.305629	-0.36957	1.09506	-1.18688	-1.48403	2.17678e-05	0.305629	0.751712	2.21634	-4.85565	-1.12128	0.00137782	0.305629	0.388966	1.8536	-3.66877
Feces	F_LOG2_N,N-dimethyl-5-aminovalerate	-0.586318	0.235345	-1.05459	-0.118041	80.8349	0.961953	0.235345	0.493677	1.43023	80.8349	-0.449271	0.235345	-0.917547	0.0190056	80.8349	2	2	68	20.7821	9.04844e-08	F_LOG2_N,N-dimethyl-5-aminovalerate	-1.54827	5.15243e-07	0.265883	0.911191	2.18535	-5.82314	-0.137047	0.864089	0.265883	-0.500033	0.774127	-0.515442	1.41122	3.90442e-06	0.265883	-2.0483	-0.774144	5.3077
Feces	F_LOG2_N,N-dimethylalanine	-0.440265	0.209892	-0.857888	-0.0226419	80.9485	0.239727	0.209892	-0.177896	0.65735	80.9485	-0.612518	0.209892	-1.03014	-0.194895	80.9485	2	2	68	7.20885	0.00144745	F_LOG2_N,N-dimethylalanine	-0.679992	0.0151259	0.237355	0.111268	1.24872	-2.86488	0.172253	0.749155	0.237355	-0.740977	0.396472	0.725719	0.852245	0.00176896	0.237355	-1.42097	-0.283521	3.5906
Feces	F_LOG2_N,N-dimethyl-pro-pro	-0.860927	0.325458	-1.50741	-0.214445	91.0041	-2.22036	0.325458	-2.86684	-1.57388	91.0041	-0.0624531	0.325458	-0.708935	0.584029	91.0041	2	2	68	14.9004	4.30193e-06	F_LOG2_N,N-dimethyl-pro-pro	1.35943	0.0031974	0.39972	-2.3172	-0.401665	3.40096	-0.798474	0.120545	0.39972	-0.159292	1.75624	-1.99759	-2.1579	2.74494e-06	0.39972	1.20014	3.11567	-5.39855
Feces	F_LOG2_N-acetyl-1-methylhistidine*	0.25377	0.111317	0.0324398	0.475101	84.9401	-0.352593	0.111317	-0.573923	-0.131262	84.9401	-0.149452	0.111317	-0.370782	0.071879	84.9401	2	2	68	11.2532	6.00064e-05	F_LOG2_N-acetyl-1-methylhistidine*	0.606363	4.48267e-05	0.130113	-0.918126	-0.2946	4.66028	0.403222	0.00784983	0.130113	-0.714985	-0.0914591	3.09902	-0.203141	0.269382	0.130113	-0.108622	0.514904	-1.56127
Feces	F_LOG2_N-acetyl-3-methylhistidine*	0.435999	0.142726	0.1528	0.719198	98.9883	-0.176823	0.142726	-0.460022	0.106376	98.9883	-0.354509	0.142726	-0.637708	-0.0713099	98.9883	2	2	68	9.63173	0.000207491	F_LOG2_N-acetyl-3-methylhistidine*	0.612822	0.0051565	0.188987	-1.06565	-0.159991	3.24266	0.790508	0.000246425	0.188987	-1.24334	-0.337677	4.18286	0.177686	0.616929	0.188987	-0.630517	0.275145	0.9402
Feces	F_LOG2_N-acetylalanine	-0.353051	0.154268	-0.659456	-0.0466454	91.6349	-0.388199	0.154268	-0.694604	-0.0817934	91.6349	1.16317	0.154268	0.856761	1.46957	91.6349	2	2	68	43.2487	7.62062e-13	F_LOG2_N-acetylalanine	0.035148	0.981407	0.190467	-0.491525	0.421229	0.184536	-1.51622	1.43062e-10	0.190467	1.05984	1.97259	-7.96052	-1.55137	1.01422e-10	0.190467	1.09499	2.00774	-8.14506
Feces	F_LOG2_N-acetylarginine	0.378331	0.118941	0.142349	0.614313	99.8016	-0.83761	0.118941	-1.07359	-0.601628	99.8016	0.293382	0.118941	0.0574002	0.529364	99.8016	2	2	68	36.3923	1.79651e-11	F_LOG2_N-acetylarginine	1.21594	3.60241e-10	0.159137	-1.59725	-0.834633	7.64083	0.0849487	0.855009	0.159137	-0.466257	0.296359	0.533807	-1.13099	2.78907e-09	0.159137	0.749684	1.5123	-7.10702
Feces	F_LOG2_N-acetylasparagine	0.606046	0.0937853	0.419895	0.792196	96.4746	-0.502157	0.0937853	-0.688308	-0.316006	96.4746	-0.00191385	0.0937853	-0.188065	0.184237	96.4746	2	2	68	42.1492	1.24068e-12	F_LOG2_N-acetylasparagine	1.1082	6.61344e-11	0.12089	-1.39787	-0.818537	9.16699	0.607959	1.13448e-05	0.12089	-0.897624	-0.318294	5.02901	-0.500243	0.000287824	0.12089	0.210578	0.789908	-4.13799
Feces	F_LOG2_N-acetylaspartate (NAA)	0.2057	0.126522	-0.0453866	0.456787	97.769	-0.319629	0.126522	-0.570716	-0.0685421	97.769	-0.062723	0.126522	-0.31381	0.188364	97.769	2	2	68	5.05405	0.00898747	F_LOG2_N-acetylaspartate (NAA)	0.52533	0.00622094	0.165246	-0.921275	-0.129384	3.17907	0.268423	0.242425	0.165246	-0.664369	0.127523	1.62438	-0.256906	0.272301	0.165246	-0.13904	0.652852	-1.55469
Feces	F_LOG2_N-acetyl-beta-alanine	-0.340429	0.114305	-0.5679	-0.112958	80.0758	-0.200179	0.114305	-0.42765	0.0272925	80.0758	0.0172004	0.114305	-0.210271	0.244672	80.0758	2	2	68	3.94469	0.0239414	F_LOG2_N-acetyl-beta-alanine	-0.14025	0.521621	0.128308	-0.167187	0.447688	-1.09308	-0.357629	0.0186431	0.128308	0.050192	0.665067	-2.78728	-0.217379	0.214795	0.128308	-0.0900582	0.524817	-1.6942
Feces	F_LOG2_N-acetyl-cadaverine	-0.283237	0.251134	-0.78336	0.216886	76.5016	-0.495569	0.251134	-0.995691	0.00455434	76.5016	0.253266	0.251134	-0.246857	0.753389	76.5016	2	2	68	3.99086	0.0229717	F_LOG2_N-acetyl-cadaverine	0.212331	0.718236	0.273209	-0.866967	0.442304	0.777175	-0.536503	0.129103	0.273209	-0.118132	1.19114	-1.96371	-0.748835	0.0210823	0.273209	0.0941991	1.40347	-2.74088
Feces	F_LOG2_N-acetylcarnosine	0.232273	0.113513	0.00711529	0.457431	101.835	-3.43374	0.113513	-3.6589	-3.20858	101.835	-3.00517	0.113513	-3.23033	-2.78001	101.835	2	2	68	303.146	1.33196e-34	F_LOG2_N-acetylcarnosine	3.66601	6.56295e-11	0.162803	-4.0561	-3.27592	22.5181	3.23744	6.56295e-11	0.162803	-3.62753	-2.84735	19.8857	-0.428569	0.0279299	0.162803	0.0384785	0.81866	-2.63244
Feces	F_LOG2_N-acetylcitrulline	-0.465518	0.305614	-1.07202	0.140984	97.7283	0.58569	0.305614	-0.0208113	1.19219	97.7283	-0.0866097	0.305614	-0.693111	0.519892	97.7283	2	2	68	3.56107	0.0338216	F_LOG2_N-acetylcitrulline	-1.05121	0.0277662	0.398979	0.0952167	2.0072	-2.63474	-0.378908	0.610965	0.398979	-0.577084	1.3349	-0.949694	0.6723	0.218285	0.398979	-1.62829	0.283691	1.68505
Feces	F_LOG2_N-acetylcysteine	-0.18142	0.131075	-0.441454	0.078615	100.477	-0.800357	0.131075	-1.06039	-0.540322	100.477	1.5166	0.131075	1.25657	1.77664	100.477	2	2	68	91.7508	4.86311e-20	F_LOG2_N-acetylcysteine	0.618937	0.00239367	0.177116	-1.04332	-0.194551	3.49453	-1.69802	6.57183e-11	0.177116	1.27364	2.12241	-9.58708	-2.31696	6.56295e-11	0.177116	1.89258	2.74135	-13.0816
Feces	F_LOG2_N-acetylglucosamine 6-sulfate	-2.22191	0.228488	-2.67526	-1.76855	99.2238	-2.49874	0.228488	-2.95209	-2.04538	99.2238	-0.925484	0.228488	-1.37884	-0.472128	99.2238	2	2	68	15.3245	3.20748e-06	F_LOG2_N-acetylglucosamine 6-sulfate	0.276828	0.634412	0.303419	-1.00385	0.450194	0.91236	-1.29642	0.0001801	0.303419	0.569401	2.02344	-4.27271	-1.57325	6.26005e-06	0.303419	0.846229	2.30027	-5.18507
Feces	F_LOG2_N-acetylglucosamine/N-acetylgalactosamine	-0.22174	0.204136	-0.627847	0.184367	81.7951	0.452661	0.204136	0.0465544	0.858768	81.7951	0.269733	0.204136	-0.136374	0.67584	81.7951	2	2	68	4.50068	0.0146002	F_LOG2_N-acetylglucosamine/N-acetylgalactosamine	-0.674401	0.0137133	0.232493	0.117326	1.23148	-2.90074	-0.491473	0.0945272	0.232493	-0.0656022	1.04855	-2.11393	0.182928	0.712366	0.232493	-0.740004	0.374147	0.786812
Feces	F_LOG2_N-acetylglucosaminylasparagine	-2.54923	0.371744	-3.28702	-1.81144	97.198	-1.7723	0.371744	-2.51009	-1.03451	97.198	-0.201986	0.371744	-0.939776	0.535804	97.198	2	2	68	12.2761	2.80649e-05	F_LOG2_N-acetylglucosaminylasparagine	-0.776926	0.24852	0.482647	-0.379541	1.93339	-1.60972	-2.34724	2.11575e-05	0.482647	1.19078	3.50371	-4.86327	-1.57032	0.0049922	0.482647	0.413849	2.72678	-3.25355
Feces	F_LOG2_N-acetylglutamate	-0.59112	0.182377	-0.95369	-0.22855	85.7269	0.0581065	0.182377	-0.304463	0.420676	85.7269	0.107664	0.182377	-0.254906	0.470234	85.7269	2	2	68	6.60641	0.00238818	F_LOG2_N-acetylglutamate	-0.649227	0.00966695	0.214543	0.135162	1.16329	-3.0261	-0.698784	0.00493992	0.214543	0.18472	1.21285	-3.25709	-0.0495572	0.971027	0.214543	-0.464507	0.563621	-0.23099
Feces	F_LOG2_N-acetylglutamine	-0.244654	0.13845	-0.519283	0.0299751	101.573	-0.489094	0.13845	-0.763723	-0.214465	101.573	0.421548	0.13845	0.146919	0.696177	101.573	2	2	68	12.1458	3.08882e-05	F_LOG2_N-acetylglutamine	0.24444	0.412348	0.191257	-0.702709	0.213828	1.27808	-0.666202	0.00247906	0.191257	0.207933	1.12447	-3.48329	-0.910642	3.08988e-05	0.191257	0.452373	1.36891	-4.76136
Feces	F_LOG2_N-acetylglycine	-0.176516	0.159853	-0.4936	0.140568	101.543	-0.51387	0.159853	-0.830954	-0.196786	101.543	0.615063	0.159853	0.297979	0.932147	101.543	2	2	68	13.7961	9.35272e-06	F_LOG2_N-acetylglycine	0.337354	0.283899	0.220642	-0.866032	0.191324	1.52897	-0.791579	0.00178573	0.220642	0.262901	1.32026	-3.58762	-1.12893	8.13322e-06	0.220642	0.600255	1.65761	-5.11659
Feces	F_LOG2_N-acetylhistamine	-0.494814	0.275198	-1.04194	0.0523166	85.4043	-0.469336	0.275198	-1.01647	0.0777948	85.4043	0.379994	0.275198	-0.167137	0.927124	85.4043	2	2	68	4.75533	0.0116685	F_LOG2_N-acetylhistamine	-0.0254782	0.996573	0.322885	-0.748185	0.799142	-0.0789078	-0.874807	0.0228997	0.322885	0.101144	1.64847	-2.70934	-0.849329	0.0280734	0.322885	0.0756659	1.62299	-2.63044
Feces	F_LOG2_N-acetylhistidine	-0.573433	0.158181	-0.887949	-0.258917	84.8037	-0.357481	0.158181	-0.671997	-0.042965	84.8037	0.341065	0.158181	0.026549	0.655581	84.8037	2	2	68	13.3977	1.24316e-05	F_LOG2_N-acetylhistidine	-0.215952	0.475457	0.184683	-0.226567	0.658471	-1.16931	-0.914498	1.51885e-05	0.184683	0.471979	1.35702	-4.95171	-0.698546	0.000952603	0.184683	0.256027	1.14107	-3.7824
Feces	F_LOG2_N-acetylisoleucine	-0.972019	0.182981	-1.33511	-0.608932	98.7205	-0.0991334	0.182981	-0.46222	0.263953	98.7205	0.589769	0.182981	0.226682	0.952855	98.7205	2	2	68	21.0039	7.88707e-08	F_LOG2_N-acetylisoleucine	-0.872885	0.00164161	0.241524	0.294172	1.4516	-3.61408	-1.56179	3.83182e-08	0.241524	0.983074	2.1405	-6.4664	-0.688902	0.015651	0.241524	0.110189	1.26762	-2.85232
Feces	F_LOG2_N-acetyl-isoputreanine	0.40347	0.0980128	0.208676	0.598264	87.5445	0.047364	0.0980128	-0.14743	0.242158	87.5445	-0.16189	0.0980128	-0.356684	0.0329043	87.5445	2	2	68	11.9343	3.61092e-05	F_LOG2_N-acetyl-isoputreanine	0.356106	0.00920757	0.117015	-0.636485	-0.0757277	3.04326	0.56536	2.3816e-05	0.117015	-0.845739	-0.284981	4.83152	0.209254	0.18118	0.117015	-0.489632	0.0711248	1.78827
Feces	F_LOG2_N-acetylkynurenine (2)	0.85943	0.128893	0.603753	1.11511	101.393	-2.13908	0.128893	-2.39476	-1.88341	101.393	-0.60713	0.128893	-0.862806	-0.351453	101.393	2	2	68	128.303	8.30139e-24	F_LOG2_N-acetylkynurenine (2)	2.99851	6.56295e-11	0.1872	-3.44706	-2.54996	16.0177	1.46656	1.96957e-10	0.1872	-1.91511	-1.01801	7.83417	-1.53195	9.61071e-11	0.1872	1.08341	1.9805	-8.1835
Feces	F_LOG2_N-acetylleucine	-0.388572	0.183175	-0.752406	-0.0247374	91.3719	-0.197203	0.183175	-0.561038	0.166631	91.3719	0.625351	0.183175	0.261516	0.989185	91.3719	2	2	68	11.398	5.383e-05	F_LOG2_N-acetylleucine	-0.191368	0.674623	0.225661	-0.349336	0.732072	-0.848036	-1.01392	8.22574e-05	0.225661	0.473218	1.55463	-4.49313	-0.822554	0.00148667	0.225661	0.28185	1.36326	-3.64509
Feces	F_LOG2_N-acetylmethionine	0.0747456	0.127513	-0.178235	0.327726	100.051	-0.826992	0.127513	-1.07997	-0.574011	100.051	0.550056	0.127513	0.297076	0.803037	100.051	2	2	68	33.3825	7.93728e-11	F_LOG2_N-acetylmethionine	0.901738	4.5666e-06	0.171201	-1.31195	-0.491523	5.26712	-0.475311	0.0191947	0.171201	0.0650966	0.885525	-2.77633	-1.37705	1.20372e-10	0.171201	0.966834	1.78726	-8.04345
Feces	F_LOG2_N-acetylmethionine sulfoxide	-0.197	0.0993272	-0.394138	0.000138658	96.9401	-0.207399	0.0993272	-0.404537	-0.01026	96.9401	0.753146	0.0993272	0.556007	0.950284	96.9401	2	2	68	36.781	1.48974e-11	F_LOG2_N-acetylmethionine sulfoxide	0.0103986	0.996403	0.128624	-0.318594	0.297797	0.080845	-0.950146	9.15235e-10	0.128624	0.64195	1.25834	-7.387	-0.960544	6.72119e-10	0.128624	0.652349	1.26874	-7.46785
Feces	F_LOG2_N-acetylmuramate	-0.751675	0.109952	-0.96998	-0.533371	94.2656	0.293	0.109952	0.0746955	0.511305	94.2656	0.294851	0.109952	0.0765462	0.513156	94.2656	2	2	68	37.8005	9.16121e-12	F_LOG2_N-acetylmuramate	-1.04468	5.4682e-10	0.138858	0.711958	1.37739	-7.52332	-1.04653	5.20785e-10	0.138858	0.713809	1.37924	-7.53664	-0.00185074	0.999902	0.138858	-0.330867	0.334569	-0.0133283
Feces	F_LOG2_N-acetylneuraminate	0.286991	0.232888	-0.175786	0.749767	88.541	-0.00626284	0.232888	-0.46904	0.456514	88.541	0.714412	0.232888	0.251635	1.17719	88.541	2	2	68	3.34339	0.0412112	F_LOG2_N-acetylneuraminate	0.293253	0.550572	0.280301	-0.964882	0.378375	1.04621	-0.427421	0.285779	0.280301	-0.244207	1.09905	-1.52486	-0.720675	0.0326229	0.280301	0.0490466	1.3923	-2.57107
Feces	F_LOG2_N-acetylphenylalanine	-0.0522848	0.190249	-0.430016	0.325446	94.2462	-0.364218	0.190249	-0.741949	0.0135129	94.2462	0.743907	0.190249	0.366176	1.12164	94.2462	2	2	68	11.3167	5.72146e-05	F_LOG2_N-acetylphenylalanine	0.311933	0.400929	0.240223	-0.887531	0.263665	1.29851	-0.796192	0.00416041	0.240223	0.220594	1.37179	-3.31438	-1.10812	5.33019e-05	0.240223	0.532527	1.68372	-4.61289
Feces	F_LOG2_N-acetylproline	-0.0995039	0.0851868	-0.268575	0.069567	97.0636	-1.67255	0.0851868	-1.84162	-1.50348	97.0636	0.657569	0.0851868	0.488498	0.82664	97.0636	2	2	68	231.629	4.41478e-31	F_LOG2_N-acetylproline	1.57304	6.56295e-11	0.11045	-1.83769	-1.30839	14.2421	-0.757073	7.82001e-09	0.11045	0.492424	1.02172	-6.85444	-2.33012	6.56295e-11	0.11045	2.06547	2.59476	-21.0966
Feces	F_LOG2_N-acetylputrescine	0.0262389	0.17389	-0.320674	0.373152	68.8711	-0.419603	0.17389	-0.766516	-0.0726901	68.8711	0.235865	0.17389	-0.111048	0.582778	68.8711	2	2	68	7.27257	0.00137339	F_LOG2_N-acetylputrescine	0.445842	0.035278	0.175548	-0.866471	-0.0252132	2.53972	-0.209626	0.460741	0.175548	-0.211003	0.630254	-1.19412	-0.655468	0.00111625	0.175548	0.234839	1.0761	-3.73384
Feces	F_LOG2_N-acetylserine	-0.275075	0.192249	-0.657171	0.107022	87.3084	0.750903	0.192249	0.368806	1.133	87.3084	0.35863	0.192249	-0.023467	0.740726	87.3084	2	2	68	10.2143	0.00013217	F_LOG2_N-acetylserine	-1.02598	8.66502e-05	0.229081	0.477078	1.57488	-4.47867	-0.633704	0.0197133	0.229081	0.0848045	1.1826	-2.76629	0.392273	0.207978	0.229081	-0.941173	0.156626	1.71238
Feces	F_LOG2_N-acetylsphingosine	0.163031	0.319466	-0.470945	0.797007	97.9196	0.260267	0.319466	-0.373709	0.894243	97.9196	-1.00713	0.319466	-1.64111	-0.373155	97.9196	2	2	68	5.69705	0.00515825	F_LOG2_N-acetylsphingosine	-0.0972356	0.970611	0.417916	-0.904129	1.0986	-0.232668	1.17016	0.0180204	0.417916	-2.17153	-0.168797	2.8	1.2674	0.00948873	0.417916	-2.26876	-0.266032	3.03266
Feces	F_LOG2_N-acetyltaurine	-0.956926	0.350911	-1.65577	-0.258081	76.3756	0.584457	0.350911	-0.114388	1.2833	76.3756	1.25533	0.350911	0.556484	1.95417	76.3756	2	2	68	17.6973	6.49191e-07	F_LOG2_N-acetyltaurine	-1.54138	0.00039972	0.381324	0.627694	2.45507	-4.04218	-2.21225	5.61613e-07	0.381324	1.29857	3.12594	-5.80151	-0.670872	0.191087	0.381324	-0.242817	1.58456	-1.75932
Feces	F_LOG2_N-acetylthreonine	-0.332333	0.194187	-0.717503	0.0528377	101.977	0.0985761	0.194187	-0.286594	0.483746	101.977	0.619935	0.194187	0.234765	1.00511	101.977	2	2	68	5.96648	0.00409849	F_LOG2_N-acetylthreonine	-0.430909	0.269587	0.276081	-0.230608	1.09243	-1.5608	-0.952268	0.00275559	0.276081	0.290751	1.61379	-3.44923	-0.521359	0.149815	0.276081	-0.140158	1.18288	-1.88843
Feces	F_LOG2_N-acetyltryptophan	-1.57806	0.124479	-1.82503	-1.33109	99.8971	-0.372651	0.124479	-0.619617	-0.125686	99.8971	0.36618	0.124479	0.119215	0.613146	99.8971	2	2	68	69.2657	3.94251e-17	F_LOG2_N-acetyltryptophan	-1.20541	1.71155e-09	0.166765	0.805824	1.60499	-7.22819	-1.94424	6.56295e-11	0.166765	1.54466	2.34382	-11.6586	-0.738832	0.000103025	0.166765	0.339247	1.13842	-4.43038
Feces	F_LOG2_N-acetyltyrosine	0.168941	0.139435	-0.107823	0.445705	96.3472	-0.328728	0.139435	-0.605493	-0.0519643	96.3472	0.024384	0.139435	-0.25238	0.301148	96.3472	2	2	68	4.06793	0.0214422	F_LOG2_N-acetyltyrosine	0.49767	0.0193987	0.179512	-0.927797	-0.0675426	2.77235	0.144557	0.701057	0.179512	-0.574684	0.28557	0.805279	-0.353113	0.128232	0.179512	-0.0770145	0.78324	-1.96707
Feces	F_LOG2_N-acetylvaline	-0.745317	0.157172	-1.05727	-0.433363	96.7396	0.0968232	0.157172	-0.215131	0.408778	96.7396	0.458868	0.157172	0.146913	0.770822	96.7396	2	2	68	18.5034	3.8363e-07	F_LOG2_N-acetylvaline	-0.842141	0.000280045	0.203125	0.355434	1.32885	-4.14592	-1.20419	3.38472e-07	0.203125	0.717478	1.69089	-5.92829	-0.362044	0.183167	0.203125	-0.124662	0.848751	-1.78237
Feces	F_LOG2_NAD+	-2.59002	0.239723	-3.06639	-2.11366	88.5134	-3.0326	0.239723	-3.50896	-2.55624	88.5134	-0.00357794	0.239723	-0.479938	0.472782	88.5134	2	2	68	64.3369	2.07934e-16	F_LOG2_NAD+	0.442573	0.281494	0.288463	-1.13376	0.24861	1.53425	-2.58645	6.67919e-11	0.288463	1.89526	3.27763	-8.96632	-3.02902	6.56315e-11	0.288463	2.33784	3.7202	-10.5006
Feces	F_LOG2_N-alpha-acetylornithine	-0.327489	0.0834724	-0.493168	-0.161811	96.5812	0.709127	0.0834724	0.543449	0.874806	96.5812	-0.231712	0.0834724	-0.397391	-0.0660332	96.5812	2	2	68	56.5723	3.40759e-15	F_LOG2_N-alpha-acetylornithine	-1.03662	6.57057e-11	0.107709	0.778536	1.2947	-9.62423	-0.0957775	0.648916	0.107709	-0.162304	0.353859	-0.889224	0.940839	6.86753e-11	0.107709	-1.19892	-0.682758	8.735
Feces	F_LOG2_naringenin	1.80872	0.211456	1.38756	2.22987	75.9573	-0.885615	0.211456	-1.30677	-0.464459	75.9573	-0.315689	0.211456	-0.736845	0.105467	75.9573	2	2	68	76.9537	3.43128e-18	F_LOG2_naringenin	2.69433	6.56295e-11	0.228913	-3.24283	-2.14584	11.7701	2.12441	6.5945e-11	0.228913	-2.6729	-1.57591	9.28043	-0.569926	0.0399053	0.228913	0.0214299	1.11842	-2.48971
Feces	F_LOG2_narirutin	-0.70755	0.178012	-1.06066	-0.354436	101.318	-2.21452	0.178012	-2.56764	-1.86141	101.318	-2.24879	0.178012	-2.60191	-1.89568	101.318	2	2	68	25.9493	4.22307e-09	F_LOG2_narirutin	1.50697	1.2914e-07	0.244337	-2.09243	-0.921517	6.16759	1.54124	7.31124e-08	0.244337	-2.1267	-0.955788	6.30785	0.034271	0.989214	0.244337	-0.619726	0.551184	0.140261
Feces	F_LOG2_N-butyroyl-sphingosine (d18:1/4:0)	-0.296946	0.185697	-0.66685	0.0729574	75.3046	0.878137	0.185697	0.508233	1.24804	75.3046	0.0251369	0.185697	-0.344767	0.395041	75.3046	2	2	68	18.4665	3.92918e-07	F_LOG2_N-butyroyl-sphingosine (d18:1/4:0)	-1.17508	4.09851e-07	0.199828	0.696276	1.65389	-5.88047	-0.322083	0.247648	0.199828	-0.156724	0.80089	-1.6118	0.853	0.00018267	0.199828	-1.33181	-0.374193	4.26867
Feces	F_LOG2_N-butyryl-isoleucine	-1.04935	0.205149	-1.4565	-0.642198	97.2685	-0.509247	0.205149	-0.916397	-0.102097	97.2685	1.11296	0.205149	0.705805	1.52011	97.2685	2	2	68	35.6524	2.57309e-11	F_LOG2_N-butyryl-isoleucine	-0.540101	0.113643	0.266543	-0.0985619	1.17876	-2.02632	-2.1623	1.06661e-10	0.266543	1.52364	2.80097	-8.11239	-1.6222	1.79501e-07	0.266543	0.98354	2.26087	-6.08608
Feces	F_LOG2_N-butyryl-leucine	-1.01765	0.214363	-1.44365	-0.59165	88.043	-0.166609	0.214363	-0.592607	0.25939	88.043	1.55909	0.214363	1.13309	1.98509	88.043	2	2	68	52.2089	1.82608e-14	F_LOG2_N-butyryl-leucine	-0.85104	0.00419114	0.256961	0.235337	1.46674	-3.31194	-2.57674	6.56439e-11	0.256961	1.96104	3.19244	-10.0277	-1.7257	1.38054e-08	0.256961	1.11	2.3414	-6.7158
Feces	F_LOG2_N-butyryl-phenylalanine	-0.707395	0.18833	-1.08158	-0.333209	89.3654	-0.119825	0.18833	-0.494012	0.254362	89.3654	1.45394	0.18833	1.07976	1.82813	89.3654	2	2	68	47.9643	1.01635e-13	F_LOG2_N-butyryl-phenylalanine	-0.58757	0.0323205	0.228202	0.0407773	1.13436	-2.57478	-2.16134	6.57727e-11	0.228202	1.61455	2.70813	-9.47118	-1.57377	6.58538e-09	0.228202	1.02698	2.12056	-6.89639
Feces	F_LOG2_N-carbamoylputrescine	0.109955	0.116531	-0.122602	0.342513	67.6239	-0.226727	0.116531	-0.459285	0.00583108	67.6239	0.201612	0.116531	-0.0309456	0.43417	67.6239	2	2	68	7.55518	0.001089	F_LOG2_N-carbamoylputrescine	0.336682	0.0136929	0.116046	-0.61474	-0.0586248	2.90128	-0.0916568	0.710522	0.116046	-0.186401	0.369714	-0.789831	-0.428339	0.00128208	0.116046	0.150282	0.706397	-3.69111
Feces	F_LOG2_N-carboxymethylalanine	1.82211	0.172121	1.48062	2.16359	99.9271	-1.00455	0.172121	-1.34604	-0.663065	99.9271	-0.41193	0.172121	-0.753417	-0.0704434	99.9271	2	2	68	83.5077	4.87562e-19	F_LOG2_N-carboxymethylalanine	2.82666	6.56295e-11	0.230688	-3.37941	-2.27391	12.2531	2.23404	6.5689e-11	0.230688	-2.78679	-1.68128	9.68422	-0.592621	0.0327988	0.230688	0.0398705	1.14537	-2.56893
Feces	F_LOG2_N-delta-acetylornithine	-0.63802	0.201356	-1.03906	-0.236975	75.8881	0.369676	0.201356	-0.0313686	0.770721	75.8881	0.47151	0.201356	0.0704646	0.872555	75.8881	2	2	68	15.8528	2.23268e-06	F_LOG2_N-delta-acetylornithine	-1.0077	5.08447e-05	0.217841	0.485728	1.52966	-4.62583	-1.10953	8.88798e-06	0.217841	0.587562	1.6315	-5.0933	-0.101833	0.886735	0.217841	-0.420134	0.623801	-0.467466
Feces	F_LOG2_nervonoyl ethanolamide (24:1)*	-0.251532	0.198634	-0.645874	0.142809	94.9426	-0.241364	0.198634	-0.635705	0.152977	94.9426	-0.32537	0.198634	-0.719711	0.0689719	94.9426	2	2	68	0.0660003	0.93619	F_LOG2_nervonoyl ethanolamide (24:1)*	-0.0101684	0.999105	0.252385	-0.594569	0.614906	-0.0402893	0.0738372	0.953947	0.252385	-0.678575	0.5309	0.292558	0.0840056	0.940813	0.252385	-0.688743	0.520732	0.332847
Feces	F_LOG2_nervonoylcarnitine (C24:1)*	-0.199047	0.100598	-0.398675	0.000581537	98.2309	0.106596	0.100598	-0.0930316	0.306225	98.2309	-0.223742	0.100598	-0.42337	-0.0241136	98.2309	2	2	68	3.88361	0.0252893	F_LOG2_nervonoylcarnitine (C24:1)*	-0.305643	0.0604938	0.132048	-0.0107557	0.622042	-2.31464	0.0246951	0.980909	0.132048	-0.341094	0.291704	0.187017	0.330338	0.0387543	0.132048	-0.646737	-0.0139394	2.50166
Feces	F_LOG2_N-formylanthranilic acid	-0.122789	0.0854695	-0.292339	0.0467616	100.905	0.754839	0.0854695	0.585289	0.924389	100.905	-0.500626	0.0854695	-0.670176	-0.331076	100.905	2	2	68	61.3076	6.0249e-16	F_LOG2_N-formylanthranilic acid	-0.877628	5.07088e-10	0.116335	0.598878	1.15638	-7.54396	0.377837	0.00507786	0.116335	-0.656587	-0.0990873	3.24783	1.25546	6.56301e-11	0.116335	-1.53421	-0.976715	10.7918
Feces	F_LOG2_N-formylmethionine	0.898552	0.117451	0.665589	1.13152	101.999	-1.2367	0.117451	-1.46966	-1.00373	101.999	0.140877	0.117451	-0.0920859	0.37384	101.999	2	2	68	84.742	3.41772e-19	F_LOG2_N-formylmethionine	2.13525	6.56295e-11	0.166303	-2.53373	-1.73677	12.8395	0.757675	6.55511e-05	0.166303	-1.15615	-0.359197	4.55598	-1.37757	8.5693e-11	0.166303	0.979096	1.77605	-8.28351
Feces	F_LOG2_N-formylphenylalanine	1.21141	0.11541	0.982373	1.44044	97.8594	-1.14549	0.11541	-1.37452	-0.916458	97.8594	0.0559655	0.11541	-0.173066	0.284997	97.8594	2	2	68	122.025	3.17432e-23	F_LOG2_N-formylphenylalanine	2.35689	6.56295e-11	0.150879	-2.71841	-1.99538	15.6211	1.15544	3.39763e-10	0.150879	-1.51696	-0.79392	7.65807	-1.20145	1.42247e-10	0.150879	0.839936	1.56297	-7.96305
Feces	F_LOG2_N-glycolylneuraminate	-0.897262	0.269886	-1.43371	-0.360811	86.7305	-0.120006	0.269886	-0.656457	0.416445	86.7305	0.31619	0.269886	-0.22026	0.852641	86.7305	2	2	68	7.37514	0.00126224	F_LOG2_N-glycolylneuraminate	-0.777256	0.046306	0.320086	0.0102996	1.54421	-2.42827	-1.21345	0.000926039	0.320086	0.446496	1.98041	-3.79102	-0.436196	0.366065	0.320086	-0.33076	1.20315	-1.36275
Feces	F_LOG2_nicotianamine	-0.879984	0.195944	-1.26867	-0.4913	101.348	1.0405	0.195944	0.651812	1.42918	101.348	-0.141796	0.195944	-0.53048	0.246889	101.348	2	2	68	23.1319	2.16972e-08	F_LOG2_nicotianamine	-1.92048	1.2403e-08	0.284856	1.23794	2.60302	-6.74193	-0.738188	0.0309935	0.284856	0.055646	1.42073	-2.59144	1.18229	0.000275662	0.284856	-1.86483	-0.49975	4.15049
Feces	F_LOG2_nicotinamide	0.0498023	0.160982	-0.2697	0.369304	97.079	-0.679687	0.160982	-0.999189	-0.360185	97.079	1.50084	0.160982	1.18133	1.82034	97.079	2	2	68	56.5435	3.44463e-15	F_LOG2_nicotinamide	0.729489	0.00239421	0.208756	-1.22969	-0.22929	3.49446	-1.45103	5.26962e-09	0.208756	0.950835	1.95123	-6.95086	-2.18052	6.56322e-11	0.208756	1.68032	2.68072	-10.4453
Feces	F_LOG2_nicotinamide ribonucleotide (NMN)	-0.710303	0.231015	-1.16857	-0.252034	101.07	-2.20941	0.231015	-2.66768	-1.75114	101.07	0.476451	0.231015	0.0181826	0.93472	101.07	2	2	68	31.7887	1.79119e-10	F_LOG2_nicotinamide ribonucleotide (NMN)	1.4991	9.93924e-05	0.337605	-2.30804	-0.690172	4.44041	-1.18675	0.00224374	0.337605	0.377821	1.99569	-3.51522	-2.68586	1.44663e-10	0.337605	1.87693	3.49479	-7.95563
Feces	F_LOG2_nicotinamide riboside	-0.839248	0.115544	-1.06843	-0.610066	101.991	-0.180094	0.115544	-0.409276	0.0490876	101.991	0.608349	0.115544	0.379167	0.837531	101.991	2	2	68	39.0832	5.0176e-12	F_LOG2_nicotinamide riboside	-0.659154	0.000430415	0.163951	0.266311	1.052	-4.02043	-1.4476	6.76844e-11	0.163951	1.05475	1.84044	-8.82944	-0.788443	2.58959e-05	0.163951	0.395601	1.18129	-4.80901
Feces	F_LOG2_nicotinate	-0.491426	0.0546759	-0.599876	-0.382977	101.981	0.134868	0.0546759	0.0264184	0.243318	101.981	0.229509	0.0546759	0.121059	0.337958	101.981	2	2	68	50.8596	3.12217e-14	F_LOG2_nicotinate	-0.626295	1.16424e-10	0.077691	0.44014	0.81245	-8.06135	-0.720935	6.59461e-11	0.077691	0.53478	0.90709	-9.27952	-0.0946407	0.446652	0.077691	-0.0915143	0.280796	-1.21817
Feces	F_LOG2_nicotinate ribonucleoside	-0.568744	0.370182	-1.30599	0.168505	76.202	-1.06044	0.370182	-1.79769	-0.32319	76.202	0.943795	0.370182	0.206546	1.68104	76.202	2	2	68	13.5278	1.13252e-05	F_LOG2_nicotinate ribonucleoside	0.491695	0.443121	0.401633	-1.45405	0.470655	1.22424	-1.51254	0.00100522	0.401633	0.550188	2.47489	-3.76597	-2.00423	1.3137e-05	0.401633	1.04188	2.96658	-4.99021
Feces	F_LOG2_nicotinic acid mononucleotide (NaMN)	-0.0206767	0.38227	-0.780667	0.739314	85.5084	-3.5484	0.38227	-4.30839	-2.78841	85.5084	-0.577288	0.38227	-1.33728	0.182703	85.5084	2	2	68	35.7019	2.5117e-11	F_LOG2_nicotinic acid mononucleotide (NaMN)	3.52773	1.84135e-10	0.448892	-4.60331	-2.45214	7.85875	0.556611	0.434031	0.448892	-1.6322	0.518975	1.23997	-2.97111	2.05457e-08	0.448892	1.89553	4.0467	-6.61878
Feces	F_LOG2_N-isobutyryl-phenylalanine	-0.352646	0.212567	-0.774488	0.0691947	97.8209	-0.28579	0.212567	-0.707631	0.136051	97.8209	-0.872984	0.212567	-1.29482	-0.451143	97.8209	2	2	68	2.67844	0.0759124	F_LOG2_N-isobutyryl-phenylalanine	-0.0668565	0.968586	0.277779	-0.598729	0.732442	-0.240682	0.520337	0.154296	0.277779	-1.18592	0.145248	1.8732	0.587194	0.0945353	0.277779	-1.25278	0.0783917	2.11389
Feces	F_LOG2_N-methylalanine	-0.11808	0.113207	-0.343605	0.107445	74.9076	0.389093	0.113207	0.163568	0.614618	74.9076	-0.358678	0.113207	-0.584203	-0.133153	74.9076	2	2	68	19.7819	1.69294e-07	F_LOG2_N-methylalanine	-0.507173	0.000250123	0.121375	0.216348	0.797999	-4.17857	0.240598	0.124356	0.121375	-0.531423	0.0502275	1.98227	0.747771	1.32714e-07	0.121375	-1.0386	-0.456946	6.16084
Feces	F_LOG2_N-methylglutamate	0.432756	0.204174	0.0265674	0.838944	81.7053	-0.686782	0.204174	-1.09297	-0.280594	81.7053	-0.626601	0.204174	-1.03279	-0.220413	81.7053	2	2	68	14.6888	4.98531e-06	F_LOG2_N-methylglutamate	1.11954	2.50365e-05	0.232361	-1.6763	-0.562778	4.81809	1.05936	6.4816e-05	0.232361	-1.61612	-0.502597	4.55909	-0.0601806	0.963717	0.232361	-0.496579	0.61694	-0.258996
Feces	F_LOG2_N-methylhydantoin	-0.609561	0.286555	-1.18006	-0.0390629	77.911	0.550646	0.286555	-0.0198521	1.12114	77.911	-0.86902	0.286555	-1.43952	-0.298522	77.911	2	2	68	11.4689	5.10486e-05	F_LOG2_N-methylhydantoin	-1.16021	0.00134951	0.315684	0.403799	1.91661	-3.67522	0.259459	0.690822	0.315684	-1.01587	0.496949	0.821895	1.41967	8.1086e-05	0.315684	-2.17607	-0.663258	4.49711
Feces	F_LOG2_N-methylproline	0.228618	0.257554	-0.284339	0.741575	76.0585	-1.02237	0.257554	-1.53532	-0.509409	76.0585	-0.348019	0.257554	-0.860976	0.164938	76.0585	2	2	68	10.0675	0.000148001	F_LOG2_N-methylproline	1.25098	8.542e-05	0.279073	-1.91967	-0.582299	4.48264	0.576637	0.104576	0.279073	-1.24532	0.0920478	2.06626	-0.674347	0.0476419	0.279073	0.00566248	1.34303	-2.41638
Feces	F_LOG2_N-monomethylarginine	-1.53692	0.172108	-1.87832	-1.19552	101.418	0.0245835	0.172108	-0.316816	0.365983	101.418	-0.190558	0.172108	-0.531957	0.150841	101.418	2	2	68	25.5475	5.30779e-09	F_LOG2_N-monomethylarginine	-1.56151	2.26936e-08	0.236789	0.994137	2.12888	-6.5945	-1.34636	8.886e-07	0.236789	0.778996	1.91373	-5.68592	0.215141	0.636785	0.236789	-0.782511	0.352228	0.908578
Feces	F_LOG2_N-oleoyl-sphingosine (d18:1/18:1)*	0.617938	0.226229	0.168765	1.06711	94.166	0.342115	0.226229	-0.107058	0.791288	94.166	-0.635633	0.226229	-1.08481	-0.18646	94.166	2	2	68	10.6505	9.46613e-05	F_LOG2_N-oleoyl-sphingosine (d18:1/18:1)*	0.275823	0.600556	0.285452	-0.959792	0.408147	0.966267	1.25357	0.000118337	0.285452	-1.93754	-0.569601	4.39153	0.977748	0.00296725	0.285452	-1.66172	-0.293778	3.42526
Feces	F_LOG2_norvaline	-0.492355	0.146171	-0.783043	-0.201667	83.7698	-0.109969	0.146171	-0.400657	0.180719	83.7698	1.17093	0.146171	0.880241	1.46162	83.7698	2	2	68	53.0035	1.33669e-14	F_LOG2_norvaline	-0.382386	0.0685864	0.169222	-0.0230856	0.787857	-2.25967	-1.66328	6.56621e-11	0.169222	1.25781	2.06876	-9.82901	-1.2809	4.62716e-10	0.169222	0.875427	1.68637	-7.56934
Feces	F_LOG2_N-palmitoylglycine	0.206707	0.155075	-0.102207	0.51562	75.1688	-0.221419	0.155075	-0.530333	0.087494	75.1688	-0.470933	0.155075	-0.779847	-0.16202	75.1688	2	2	68	8.45702	0.000524808	F_LOG2_N-palmitoylglycine	0.428126	0.0328119	0.166666	-0.827473	-0.0287789	2.56877	0.67764	0.000368706	0.166666	-1.07699	-0.278293	4.06586	0.249514	0.298702	0.166666	-0.648861	0.149833	1.49709
Feces	F_LOG2_N-palmitoyl-phytosphingosine (t18:0/16:0)	0.128482	0.122294	-0.114725	0.37169	83.6976	-0.322285	0.122294	-0.565492	-0.0790777	83.6976	0.463686	0.122294	0.220479	0.706893	83.6976	2	2	68	15.5388	2.76784e-06	F_LOG2_N-palmitoyl-phytosphingosine (t18:0/16:0)	0.450767	0.00610042	0.141495	-0.789804	-0.111731	3.18574	-0.335204	0.0533007	0.141495	-0.00383239	0.67424	-2.36901	-0.785971	1.4905e-06	0.141495	0.446935	1.12501	-5.55475
Feces	F_LOG2_N-palmitoyl-sphingadienine (d18:2/16:0)*	0.593157	0.172602	0.250348	0.935967	91.8469	0.128441	0.172602	-0.214369	0.471251	91.8469	-0.265124	0.172602	-0.607934	0.0776855	91.8469	2	2	68	8.10024	0.000699211	F_LOG2_N-palmitoyl-sphingadienine (d18:2/16:0)*	0.464716	0.0824841	0.213483	-0.976241	0.0468084	2.17683	0.858282	0.000430487	0.213483	-1.36981	-0.346757	4.02038	0.393565	0.163318	0.213483	-0.90509	0.11796	1.84355
Feces	F_LOG2_N-palmitoyl-sphinganine (d18:0/16:0)	0.103623	0.0996717	-0.0957998	0.303047	59.2733	0.0505723	0.0996717	-0.148851	0.249996	59.2733	-0.234538	0.0996717	-0.433961	-0.0351146	59.2733	2	2	68	8.33085	0.000580692	F_LOG2_N-palmitoyl-sphinganine (d18:0/16:0)	0.0530511	0.823079	0.08911	-0.266567	0.160465	0.595345	0.338161	0.000914382	0.08911	-0.551677	-0.124646	3.79488	0.28511	0.005858	0.08911	-0.498626	-0.0715944	3.19953
Feces	F_LOG2_N-palmitoyl-sphingosine (d18:1/16:0)	-0.132782	0.0958871	-0.32472	0.0591563	58.0142	0.0973439	0.0958871	-0.094594	0.289282	58.0142	-0.238376	0.0958871	-0.430314	-0.0464386	58.0142	2	2	68	8.34043	0.000576243	F_LOG2_N-palmitoyl-sphingosine (d18:1/16:0)	-0.230126	0.0212693	0.0840633	0.028702	0.431549	-2.73753	0.105595	0.424771	0.0840633	-0.307018	0.0958286	1.25614	0.33572	0.000471286	0.0840633	-0.537144	-0.134297	3.99366
Feces	F_LOG2_N-propionylalanine	-1.08916	0.128349	-1.34396	-0.834362	95.2127	0.000282588	0.128349	-0.254515	0.25508	95.2127	0.460806	0.128349	0.206009	0.715603	95.2127	2	2	68	47.4102	1.27999e-13	F_LOG2_N-propionylalanine	-1.08944	1.70752e-08	0.163483	0.697721	1.48116	-6.66394	-1.54997	6.57672e-11	0.163483	1.15824	1.94169	-9.48089	-0.460523	0.0172195	0.163483	0.0688024	0.852244	-2.81695
Feces	F_LOG2_N-propionyl-D-glucosamine	-1.0426	0.210435	-1.46049	-0.624703	92.7744	0.320396	0.210435	-0.0974992	0.738292	92.7744	0.0812039	0.210435	-0.336692	0.4991	92.7744	2	2	68	15.3929	3.05969e-06	F_LOG2_N-propionyl-D-glucosamine	-1.36299	6.0096e-06	0.26233	0.734426	1.99156	-5.19572	-1.1238	0.000173147	0.26233	0.495234	1.75237	-4.28392	0.239193	0.634764	0.26233	-0.867761	0.389376	0.911799
Feces	F_LOG2_N-propionylmethionine	-0.717298	0.181985	-1.07842	-0.356177	98.4912	-0.204249	0.181985	-0.56537	0.156873	98.4912	0.785344	0.181985	0.424223	1.14647	98.4912	2	2	68	20.3289	1.20016e-07	F_LOG2_N-propionylmethionine	-0.51305	0.0890855	0.239577	-0.0609986	1.0871	-2.14148	-1.50264	8.45528e-08	0.239577	0.928594	2.07669	-6.27207	-0.989593	0.00029526	0.239577	0.415544	1.56364	-4.13059
Feces	F_LOG2_N-stearoyl-phytosphingosine (t18:0/18:0)*	0.246149	0.160181	-0.0716274	0.563925	100.462	0.150755	0.160181	-0.167021	0.468532	100.462	-0.565499	0.160181	-0.883275	-0.247722	100.462	2	2	68	8.40609	0.00054667	F_LOG2_N-stearoyl-phytosphingosine (t18:0/18:0)*	0.0953934	0.898591	0.216395	-0.613896	0.42311	0.44083	0.811647	0.0010564	0.216395	-1.33015	-0.293144	3.75077	0.716254	0.00421652	0.216395	-1.23476	-0.197751	3.30994
Feces	F_LOG2_N-stearoyl-sphinganine (d18:0/18:0)*	-0.14248	0.144238	-0.429376	0.144415	82.7529	0.00706875	0.144238	-0.279827	0.293964	82.7529	-0.32753	0.144238	-0.614426	-0.0406348	82.7529	2	2	68	2.0492	0.13672	F_LOG2_N-stearoyl-sphinganine (d18:0/18:0)*	-0.149549	0.640199	0.165589	-0.247217	0.546316	-0.903135	0.18505	0.506673	0.165589	-0.581817	0.211716	1.11753	0.334599	0.114976	0.165589	-0.731366	0.0621673	2.02066
Feces	F_LOG2_N-stearoyl-sphingosine (d18:1/18:0)*	-0.217993	0.10466	-0.426278	-0.00970853	79.8667	0.916161	0.10466	0.707876	1.12445	79.8667	-0.752449	0.10466	-0.960733	-0.544164	79.8667	2	2	68	105.586	1.39844e-21	F_LOG2_N-stearoyl-sphingosine (d18:1/18:0)*	-1.13415	6.56922e-11	0.117271	0.853162	1.41515	-9.67123	0.534456	6.52044e-05	0.117271	-0.815448	-0.253464	4.55745	1.66861	6.56295e-11	0.117271	-1.9496	-1.38762	14.2287
Feces	F_LOG2_N-succinyl-leucine	-0.0518971	0.179562	-0.408058	0.304264	101.974	-1.26709	0.179562	-1.62325	-0.910927	101.974	0.126491	0.179562	-0.22967	0.482653	101.974	2	2	68	18.0403	5.18465e-07	F_LOG2_N-succinyl-leucine	1.21519	2.55508e-05	0.252501	-1.82021	-0.610175	4.81262	-0.178389	0.760498	0.252501	-0.426627	0.783404	-0.706487	-1.39358	1.71421e-06	0.252501	0.788564	1.9986	-5.51911
Feces	F_LOG2_octadecadienedioate (C18:2-DC)*	-0.105582	0.150235	-0.403651	0.192487	99.7764	-1.53008	0.150235	-1.82815	-1.23201	99.7764	0.292395	0.150235	-0.00567397	0.590465	99.7764	2	2	68	45.4811	2.89274e-13	F_LOG2_octadecadienedioate (C18:2-DC)*	1.4245	2.99727e-09	0.200937	-1.90596	-0.943034	7.08927	-0.397977	0.124776	0.200937	-0.0834868	0.879442	-1.98061	-1.82248	6.63851e-11	0.200937	1.34101	2.30394	-9.06988
Feces	F_LOG2_octadecenedioate (C18:1-DC)	-0.106401	0.17183	-0.447767	0.234965	90.0928	-1.58708	0.17183	-1.92845	-1.24572	90.0928	0.361848	0.17183	0.0204824	0.703214	90.0928	2	2	68	47.1838	1.40709e-13	F_LOG2_octadecenedioate (C18:1-DC)	1.48068	3.25139e-09	0.209454	-1.98256	-0.978812	7.06924	-0.468249	0.0724122	0.209454	-0.0336234	0.970121	-2.23557	-1.94893	6.59146e-11	0.209454	1.44706	2.45081	-9.30481
Feces	F_LOG2_oleate/vaccenate (18:1)	0.153562	0.235646	-0.31624	0.623363	71.557	0.144729	0.235646	-0.325073	0.614531	71.557	-0.592963	0.235646	-1.06277	-0.123162	71.557	2	2	68	6.13654	0.00354753	F_LOG2_oleate/vaccenate (18:1)	0.00883236	0.999281	0.244615	-0.594953	0.577289	0.0361072	0.746525	0.00898552	0.244615	-1.33265	-0.160404	3.05184	0.737693	0.00995459	0.244615	-1.32381	-0.151572	3.01573
Feces	F_LOG2_oleoyl ethanolamide	-0.235098	0.118746	-0.470941	0.000745486	91.9146	0.516344	0.118746	0.280501	0.752187	91.9146	-0.47083	0.118746	-0.706673	-0.234987	91.9146	2	2	68	24.6151	9.07738e-09	F_LOG2_oleoyl ethanolamide	-0.751442	8.23247e-06	0.146955	0.399324	1.10356	-5.11341	0.235733	0.250878	0.146955	-0.587851	0.116386	1.60411	0.987174	1.37082e-08	0.146955	-1.33929	-0.635056	6.71752
Feces	F_LOG2_oleoyl-arachidonoyl-glycerol (18:1/20:4) [2]*	0.422	0.147703	0.127647	0.716353	73.2654	-0.354204	0.147703	-0.648557	-0.0598513	73.2654	-0.289486	0.147703	-0.583838	0.00486697	73.2654	2	2	68	15.2595	3.3545e-06	F_LOG2_oleoyl-arachidonoyl-glycerol (18:1/20:4) [2]*	0.776204	1.37416e-05	0.155918	-1.1498	-0.40261	4.97828	0.711486	6.3857e-05	0.155918	-1.08508	-0.337892	4.56321	-0.0647183	0.909536	0.155918	-0.308876	0.438312	-0.415079
Feces	F_LOG2_oleoylcarnitine (C18:1)	0.143463	0.233798	-0.32238	0.609307	74.0885	-1.32174	0.233798	-1.78758	-0.855896	74.0885	0.188889	0.233798	-0.276955	0.654733	74.0885	2	2	68	23.8698	1.40252e-08	F_LOG2_oleoylcarnitine (C18:1)	1.4652	3.94047e-07	0.248748	-2.06123	-0.869179	5.89031	-0.0454256	0.981788	0.248748	-0.550598	0.64145	-0.182617	-1.51063	1.89277e-07	0.248748	0.914605	2.10665	-6.07292
Feces	F_LOG2_oleoylcholine	-0.00330176	0.100239	-0.202245	0.195642	97.1415	-1.18541	0.100239	-1.38435	-0.986465	97.1415	-0.496174	0.100239	-0.695117	-0.297231	97.1415	2	2	68	30.2967	3.90719e-10	F_LOG2_oleoylcholine	1.18211	2.5341e-10	0.152557	-1.54765	-0.816566	7.74862	0.492872	0.00534215	0.152557	-0.858413	-0.127332	3.23074	-0.689234	7.52363e-05	0.152557	0.323694	1.05478	-4.51788
Feces	F_LOG2_oleoyl-linolenoyl-glycerol (18:1/18:3) [2]*	0.489695	0.169217	0.153124	0.826266	82.9132	-0.866609	0.169217	-1.20318	-0.530038	82.9132	0.0278211	0.169217	-0.30875	0.364392	82.9132	2	2	68	25.1316	6.73639e-09	F_LOG2_oleoyl-linolenoyl-glycerol (18:1/18:3) [2]*	1.3563	4.82473e-09	0.194524	-1.8224	-0.890207	6.97244	0.461874	0.0526309	0.194524	-0.927971	0.00422296	2.37438	-0.89443	5.6263e-05	0.194524	0.428333	1.36053	-4.59805
Feces	F_LOG2_oleoyl-linoleoyl-glycerol (18:1/18:2) [1]	0.0912082	0.184987	-0.275827	0.458243	99.4219	-0.983046	0.184987	-1.35008	-0.616012	99.4219	0.866601	0.184987	0.499566	1.23364	99.4219	2	2	68	28.4511	1.05175e-09	F_LOG2_oleoyl-linoleoyl-glycerol (18:1/18:2) [1]	1.07425	0.000131354	0.246267	-1.66433	-0.484176	4.36216	-0.775393	0.0068002	0.246267	0.185315	1.36547	-3.14859	-1.84965	5.72726e-10	0.246267	1.25957	2.43973	-7.51075
Feces	F_LOG2_oleoyl-linoleoyl-glycerol (18:1/18:2) [2]	-0.0447124	0.124991	-0.293499	0.204074	79.0414	-0.725513	0.124991	-0.974299	-0.476727	79.0414	0.623478	0.124991	0.374692	0.872264	79.0414	2	2	68	47.0531	1.48635e-13	F_LOG2_oleoyl-linoleoyl-glycerol (18:1/18:2) [2]	0.680801	1.87426e-05	0.139061	-1.014	-0.347597	4.89569	-0.668191	2.62842e-05	0.139061	0.334986	1.00139	-4.805	-1.34899	6.56851e-11	0.139061	1.01579	1.6822	-9.70069
Feces	F_LOG2_ornithine	-0.315444	0.121116	-0.556177	-0.0747114	86.9816	-0.261825	0.121116	-0.502558	-0.0210927	86.9816	1.27205	0.121116	1.03131	1.51278	86.9816	2	2	68	78.446	2.17863e-18	F_LOG2_ornithine	-0.0536187	0.926449	0.143938	-0.29127	0.398508	-0.372513	-1.58749	6.56297e-11	0.143938	1.2426	1.93238	-11.029	-1.53387	6.56305e-11	0.143938	1.18898	1.87876	-10.6565
Feces	F_LOG2_orotate	-0.736988	0.14637	-1.02748	-0.446493	97.2035	-0.00608596	0.14637	-0.296581	0.284409	97.2035	0.960469	0.14637	0.669974	1.25096	97.2035	2	2	68	40.1447	3.073e-12	F_LOG2_orotate	-0.730902	0.000772776	0.190047	0.275532	1.18627	-3.84591	-1.69746	6.69715e-11	0.190047	1.24209	2.15283	-8.93179	-0.966555	9.14234e-06	0.190047	0.511185	1.42193	-5.08588
Feces	F_LOG2_o-Tyrosine	-0.538794	0.17867	-0.893264	-0.184324	100.129	-0.688801	0.17867	-1.04327	-0.334331	100.129	0.14587	0.17867	-0.2086	0.50034	100.129	2	2	68	6.86572	0.00192341	F_LOG2_o-Tyrosine	0.150007	0.807149	0.240156	-0.725444	0.42543	0.624624	-0.684664	0.0157109	0.240156	0.109227	1.2601	-2.85091	-0.834671	0.00253964	0.240156	0.259234	1.41011	-3.47553
Feces	F_LOG2_oxindolylalanine	0.0174739	0.0841593	-0.14987	0.184817	84.5693	-0.392216	0.0841593	-0.559559	-0.224873	84.5693	0.402777	0.0841593	0.235433	0.57012	84.5693	2	2	68	32.8658	1.03122e-10	F_LOG2_oxindolylalanine	0.40969	0.0002511	0.0980718	-0.644679	-0.174701	4.17745	-0.385303	0.000586365	0.0980718	0.150313	0.620292	-3.92878	-0.794993	1.07732e-10	0.0980718	0.560003	1.02998	-8.10623
Feces	F_LOG2_palmitoleate (16:1n7)	0.392573	0.0995054	0.194604	0.590541	81.4462	0.0756944	0.0995054	-0.122274	0.273662	81.4462	-0.248785	0.0995054	-0.446753	-0.0508169	81.4462	2	2	68	16.1085	1.87629e-06	F_LOG2_palmitoleate (16:1n7)	0.316878	0.017814	0.112997	-0.58763	-0.046126	2.8043	0.641357	9.24659e-07	0.112997	-0.912109	-0.370605	5.67587	0.324479	0.0148527	0.112997	-0.595231	-0.0537273	2.87157
Feces	F_LOG2_palmitoleoyl ethanolamide*	-0.432769	0.168442	-0.767588	-0.0979489	86.5716	0.759282	0.168442	0.424462	1.0941	86.5716	-0.470868	0.168442	-0.805688	-0.136048	86.5716	2	2	68	24.5833	9.24654e-09	F_LOG2_palmitoleoyl ethanolamide*	-1.19205	2.80953e-07	0.199515	0.713994	1.67011	-5.97474	0.0380995	0.980103	0.199515	-0.516156	0.439957	0.19096	1.23015	1.30132e-07	0.199515	-1.70821	-0.752093	6.1657
Feces	F_LOG2_palmitoleoylcarnitine (C16:1)*	0.687337	0.221569	0.246953	1.12772	87.1185	-1.6262	0.221569	-2.06658	-1.18582	87.1185	0.559422	0.221569	0.119038	0.999807	87.1185	2	2	68	48.6669	7.60341e-14	F_LOG2_palmitoleoylcarnitine (C16:1)*	2.31354	6.81937e-11	0.263612	-2.94518	-1.6819	8.7763	0.127915	0.878533	0.263612	-0.759554	0.503724	0.48524	-2.18562	8.50693e-11	0.263612	1.55398	2.81726	-8.29106
Feces	F_LOG2_palmitoyl dihydrosphingomyelin (d18:0/16:0)*	-0.270006	0.178953	-0.628456	0.0884448	56.2552	-0.840754	0.178953	-1.1992	-0.482304	56.2552	0.381021	0.178953	0.0225704	0.739471	56.2552	2	2	68	32.2052	1.44528e-10	F_LOG2_palmitoyl dihydrosphingomyelin (d18:0/16:0)*	0.570749	0.00107139	0.152344	-0.93578	-0.205718	3.74644	-0.651027	0.000179666	0.152344	0.285996	1.01606	-4.2734	-1.22178	1.26052e-10	0.152344	0.856745	1.58681	-8.01984
Feces	F_LOG2_palmitoyl ethanolamide	0.150074	0.122176	-0.0926358	0.392783	90.4207	0.719113	0.122176	0.476403	0.961822	90.4207	-0.689267	0.122176	-0.931976	-0.446557	90.4207	2	2	68	45.0202	3.52518e-13	F_LOG2_palmitoyl ethanolamide	-0.569039	0.000868362	0.149331	0.211227	0.926851	-3.81058	0.83934	1.14993e-06	0.149331	-1.19715	-0.481529	5.62066	1.40838	6.57985e-11	0.149331	-1.76619	-1.05057	9.43124
Feces	F_LOG2_palmitoyl sphingomyelin (d18:1/16:0)	-0.270648	0.19059	-0.65235	0.111054	56.6457	-0.631127	0.19059	-1.01283	-0.249425	56.6457	0.584594	0.19059	0.202892	0.966296	56.6457	2	2	68	29.2244	6.92151e-10	F_LOG2_palmitoyl sphingomyelin (d18:1/16:0)	0.360479	0.0772079	0.163349	-0.751877	0.0309197	2.20681	-0.855242	5.15419e-06	0.163349	0.463844	1.24664	-5.23569	-1.21572	7.39751e-10	0.163349	0.824323	1.60712	-7.4425
Feces	F_LOG2_palmitoylcarnitine (C16)	0.280003	0.212012	-0.142186	0.702193	76.7798	-1.54218	0.212012	-1.96437	-1.11999	76.7798	0.196141	0.212012	-0.226048	0.618331	76.7798	2	2	68	39.5839	3.97802e-12	F_LOG2_palmitoylcarnitine (C16)	1.82219	1.73829e-10	0.231227	-2.37623	-1.26815	7.88051	0.083862	0.930137	0.231227	-0.637904	0.47018	0.362683	-1.73833	5.57967e-10	0.231227	1.18428	2.29237	-7.51783
Feces	F_LOG2_palmitoylcholine	-0.250438	0.133866	-0.515965	0.0150888	101.888	-1.61286	0.133866	-1.87839	-1.34733	101.888	-0.691152	0.133866	-0.956679	-0.425625	101.888	2	2	68	26.3545	3.35865e-09	F_LOG2_palmitoylcholine	1.36242	2.71325e-09	0.191518	-1.82132	-0.903528	7.11382	0.440714	0.062399	0.191518	-0.899609	0.0181806	2.30116	-0.921709	2.55479e-05	0.191518	0.462814	1.3806	-4.81265
Feces	F_LOG2_palmitoyl-linolenoyl-glycerol (16:0/18:3) [2]*	0.420065	0.187382	0.0470831	0.793047	78.9022	-0.991661	0.187382	-1.36464	-0.618679	78.9022	-0.0206936	0.187382	-0.393675	0.352288	78.9022	2	2	68	24.0636	1.25183e-08	F_LOG2_palmitoyl-linolenoyl-glycerol (16:0/18:3) [2]*	1.41173	1.06184e-08	0.208225	-1.91065	-0.9128	6.77982	0.440759	0.0939582	0.208225	-0.939684	0.0581673	2.11675	-0.970967	4.43704e-05	0.208225	0.472041	1.46989	-4.66308
Feces	F_LOG2_palmitoyl-linoleoyl-glycerol (16:0/18:2) [1]*	-1.06722	0.188968	-1.44204	-0.692397	101.879	-1.89993	0.188968	-2.27476	-1.52511	101.879	0.320578	0.188968	-0.0542442	0.695399	101.879	2	2	68	36.1211	2.04847e-11	F_LOG2_palmitoyl-linoleoyl-glycerol (16:0/18:2) [1]*	0.832716	0.00667958	0.263958	-1.46518	-0.200249	3.15473	-1.3878	4.73648e-06	0.263958	0.755328	2.02026	-5.25764	-2.22051	7.73384e-11	0.263958	1.58804	2.85298	-8.41238
Feces	F_LOG2_palmitoyl-linoleoyl-glycerol (16:0/18:2) [2]*	-0.112929	0.129562	-0.37058	0.144721	83.964	-0.609767	0.129562	-0.867418	-0.352116	83.964	0.777358	0.129562	0.519707	1.03501	83.964	2	2	68	43.7682	6.06757e-13	F_LOG2_palmitoyl-linoleoyl-glycerol (16:0/18:2) [2]*	0.496838	0.00425275	0.150234	-0.856812	-0.136863	3.3071	-0.890287	3.41587e-07	0.150234	0.530312	1.25026	-5.92601	-1.38712	6.60132e-11	0.150234	1.02715	1.7471	-9.2331
Feces	F_LOG2_pantetheine	-1.56912	0.31724	-2.19929	-0.938947	90.8614	-0.505503	0.31724	-1.13568	0.124668	90.8614	0.625033	0.31724	-0.00513831	1.25521	90.8614	2	2	68	15.899	2.1635e-06	F_LOG2_pantetheine	-1.06362	0.0215201	0.389165	0.131139	1.99609	-2.73307	-2.19415	1.07347e-06	0.389165	1.26168	3.12663	-5.6381	-1.13054	0.0135525	0.389165	0.19806	2.06301	-2.90503
Feces	F_LOG2_pantoate	-1.38422	0.234627	-1.84963	-0.918814	101.531	-0.252615	0.234627	-0.718021	0.212792	101.531	0.0497029	0.234627	-0.415704	0.515109	101.531	2	2	68	10.9025	7.81802e-05	F_LOG2_pantoate	-1.13161	0.00238738	0.323744	0.355885	1.90733	-3.49537	-1.43392	0.000103463	0.323744	0.658203	2.20964	-4.42919	-0.302318	0.620939	0.323744	-0.473403	1.07804	-0.933817
Feces	F_LOG2_pantothenate (Vitamin B5)	-1.22914	0.155004	-1.53704	-0.921236	90.9069	1.47852	0.155004	1.17062	1.78642	90.9069	-0.345521	0.155004	-0.653421	-0.0376208	90.9069	2	2	68	105.384	1.46902e-21	F_LOG2_pantothenate (Vitamin B5)	-2.70766	6.56295e-11	0.190218	2.25188	3.16344	-14.2345	-0.883615	4.73577e-05	0.190218	0.427835	1.3394	-4.64528	1.82404	6.57174e-11	0.190218	-2.27982	-1.36826	9.58922
Feces	F_LOG2_pelargonate (9:0)	0.984825	0.064307	0.857257	1.11239	101.013	-0.114559	0.064307	-0.242127	0.0130085	101.013	-0.0898793	0.064307	-0.217447	0.0376883	101.013	2	2	68	89.0607	1.01443e-19	F_LOG2_pelargonate (9:0)	1.09938	6.56295e-11	0.0940681	-1.32478	-0.873988	11.6871	1.0747	6.56295e-11	0.0940681	-1.3001	-0.849308	11.4247	-0.0246798	0.962787	0.0940681	-0.200716	0.250076	-0.262361
Feces	F_LOG2_phenethylamine	-0.452464	0.183351	-0.816719	-0.0882094	90.087	-0.00946638	0.183351	-0.373721	0.354788	90.087	0.976517	0.183351	0.612262	1.34077	90.087	2	2	68	21.4255	6.08371e-08	F_LOG2_phenethylamine	-0.442998	0.124374	0.223488	-0.0924999	0.978496	-1.9822	-1.42898	5.1485e-08	0.223488	0.893484	1.96448	-6.394	-0.985984	0.000110092	0.223488	0.450486	1.52148	-4.4118
Feces	F_LOG2_phenol sulfate	-0.0977871	0.278374	-0.650964	0.45539	88.3774	0.283857	0.278374	-0.26932	0.837033	88.3774	-0.0880251	0.278374	-0.641202	0.465152	88.3774	2	2	68	0.845685	0.433728	F_LOG2_phenol sulfate	-0.381644	0.492689	0.334601	-0.420092	1.18338	-1.14059	-0.00976206	0.999531	0.334601	-0.791974	0.811498	-0.0291752	0.371882	0.510397	0.334601	-1.17362	0.429854	1.11142
Feces	F_LOG2_phenylacetate	-0.0330396	0.190927	-0.411767	0.345687	101.47	-0.379439	0.190927	-0.758166	-0.000711739	101.47	0.451001	0.190927	0.0722735	0.829728	101.47	2	2	68	5.02995	0.00917804	F_LOG2_phenylacetate	0.346399	0.39073	0.263021	-0.976622	0.283824	1.317	-0.48404	0.164326	0.263021	-0.146183	1.11426	-1.84031	-0.830439	0.00662952	0.263021	0.200216	1.46066	-3.15731
Feces	F_LOG2_phenylacetylalanine	-0.175465	0.140926	-0.455477	0.104548	89.079	-1.105	0.140926	-1.38501	-0.824983	89.079	1.10278	0.140926	0.82277	1.3828	89.079	2	2	68	84.6706	3.48837e-19	F_LOG2_phenylacetylalanine	0.929531	2.19244e-06	0.170362	-1.33773	-0.521328	5.45621	-1.27825	5.89112e-10	0.170362	0.870044	1.68645	-7.50313	-2.20778	6.56295e-11	0.170362	1.79958	2.61598	-12.9593
Feces	F_LOG2_phenylacetylglutamine	0.119456	0.140412	-0.159051	0.397964	101.948	-1.34973	0.140412	-1.62824	-1.07123	101.948	-0.754268	0.140412	-1.03278	-0.47576	101.948	2	2	68	28.1456	1.2426e-09	F_LOG2_phenylacetylglutamine	1.46919	6.96784e-10	0.196988	-1.94119	-0.99719	7.45829	0.873724	0.000101181	0.196988	-1.34572	-0.401723	4.43543	-0.595466	0.00975587	0.196988	0.123465	1.06747	-3.02286
Feces	F_LOG2_phenylacetylglycine	-0.977055	0.216643	-1.40692	-0.547188	98.9744	-1.25906	0.216643	-1.68893	-0.829196	98.9744	-0.768053	0.216643	-1.19792	-0.338186	98.9744	2	2	68	1.47617	0.235741	F_LOG2_phenylacetylglycine	0.282008	0.589904	0.286815	-0.969244	0.405228	0.98324	-0.209002	0.747385	0.286815	-0.478233	0.896238	-0.728701	-0.49101	0.20814	0.286815	-0.196225	1.17825	-1.71194
Feces	F_LOG2_phenylacetyltaurine	-1.80747	0.172623	-2.14986	-1.46507	101.994	-1.77228	0.172623	-2.11467	-1.42988	101.994	-0.94354	0.172623	-1.28594	-0.601143	101.994	2	2	68	7.98009	0.000770567	F_LOG2_phenylacetyltaurine	-0.0351933	0.98867	0.244778	-0.551318	0.621705	-0.143776	-0.863929	0.00214588	0.244778	0.277417	1.45044	-3.52943	-0.828735	0.00335079	0.244778	0.242224	1.41525	-3.38566
Feces	F_LOG2_phenylalanine	-1.30161	0.166802	-1.63321	-0.970012	85.826	0.20173	0.166802	-0.12987	0.533331	85.826	0.763074	0.166802	0.431474	1.09467	85.826	2	2	68	59.1051	1.33409e-15	F_LOG2_phenylalanine	-1.50334	3.42915e-10	0.196378	1.0328	1.97388	-7.65534	-2.06469	6.56315e-11	0.196378	1.59414	2.53523	-10.5138	-0.561343	0.0153914	0.196378	0.090802	1.03188	-2.85848
Feces	F_LOG2_phenylalanylalanine	-0.25465	0.163204	-0.578464	0.0691639	99.4288	-0.866745	0.163204	-1.19056	-0.542931	99.4288	1.24539	0.163204	0.92158	1.56921	99.4288	2	2	68	50.0276	4.36458e-14	F_LOG2_phenylalanylalanine	0.612095	0.0172174	0.217287	-1.13273	-0.0914556	2.81699	-1.50004	6.39569e-09	0.217287	0.979405	2.02068	-6.90353	-2.11214	6.56807e-11	0.217287	1.5915	2.63278	-9.72052
Feces	F_LOG2_phenylalanylglycine	-0.571231	0.13446	-0.837957	-0.304505	101.176	-0.0682758	0.13446	-0.335002	0.198451	101.176	1.296	0.13446	1.02928	1.56273	101.176	2	2	68	55.1497	5.83723e-15	F_LOG2_phenylalanylglycine	-0.502955	0.0214892	0.183989	0.0621003	0.94381	-2.73362	-1.86723	6.56382e-11	0.183989	1.42638	2.30809	-10.1486	-1.36428	8.21663e-10	0.183989	0.923423	1.80513	-7.41499
Feces	F_LOG2_phenyllactate (PLA)	-1.71594	0.252738	-2.21735	-1.21453	100.272	0.35129	0.252738	-0.150119	0.852699	100.272	1.70056	0.252738	1.19915	2.20196	100.272	2	2	68	51.0996	2.83625e-14	F_LOG2_phenyllactate (PLA)	-2.06723	1.89699e-07	0.340432	1.25152	2.88293	-6.07237	-3.41649	6.56435e-11	0.340432	2.60079	4.2322	-10.0358	-1.34927	0.000521984	0.340432	0.533559	2.16497	-3.9634
Feces	F_LOG2_phenylpropionylglycine	-0.239055	0.170271	-0.576811	0.0987005	101.405	-0.861279	0.170271	-1.19903	-0.523523	101.405	-0.181983	0.170271	-0.519739	0.155773	101.405	2	2	68	5.17747	0.0080732	F_LOG2_phenylpropionylglycine	0.622224	0.0262307	0.234188	-1.18336	-0.061086	2.65694	-0.0570729	0.967805	0.234188	-0.504065	0.61821	-0.243705	-0.679296	0.0137169	0.234188	0.118159	1.24043	-2.90064
Feces	F_LOG2_phenylpyruvate	-0.330487	0.175804	-0.680252	0.0192782	81.4538	0.355248	0.175804	0.00548268	0.705012	81.4538	0.665646	0.175804	0.315881	1.01541	81.4538	2	2	68	13.0356	1.61353e-05	F_LOG2_phenylpyruvate	-0.685734	0.00288287	0.199654	0.207345	1.16412	-3.43462	-0.996133	1.31821e-05	0.199654	0.517744	1.47452	-4.9893	-0.310399	0.272301	0.199654	-0.16799	0.788788	-1.55468
Feces	F_LOG2_pheophorbide A	-0.150398	0.176564	-0.500627	0.199831	101.62	0.519276	0.176564	0.169047	0.869505	101.62	-2.01081	0.176564	-2.36104	-1.66058	101.62	2	2	68	57.615	2.30896e-15	F_LOG2_pheophorbide A	-0.669674	0.0210291	0.244242	0.0844459	1.2549	-2.74184	1.86042	3.90946e-10	0.244242	-2.44564	-1.27519	7.61709	2.53009	6.56333e-11	0.244242	-3.11532	-1.94486	10.3589
Feces	F_LOG2_pheophytin A	-1.82746	0.308145	-2.4388	-1.21612	100.188	1.09899	0.308145	0.487652	1.71033	100.188	-1.90815	0.308145	-2.51949	-1.29681	100.188	2	2	68	34.1646	5.3613e-11	F_LOG2_pheophytin A	-2.92645	3.38438e-09	0.414547	1.93315	3.91974	-7.05939	0.0806928	0.979335	0.414547	-1.07399	0.912601	0.194653	3.00714	1.54371e-09	0.414547	-4.00044	-2.01385	7.25404
Feces	F_LOG2_phosphate	0.678898	0.142356	0.396059	0.961737	89.4436	-0.221086	0.142356	-0.503925	0.0617529	89.4436	0.24148	0.142356	-0.0413592	0.524319	89.4436	2	2	68	13.5971	1.0778e-05	F_LOG2_phosphate	0.899984	5.5995e-06	0.172605	-1.31356	-0.486407	5.21413	0.437418	0.0357629	0.172605	-0.850996	-0.0238411	2.53422	-0.462566	0.0247206	0.172605	0.0489885	0.876143	-2.67991
Feces	F_LOG2_phosphocholine	0.131426	0.175998	-0.218298	0.48115	88.6431	-0.956439	0.175998	-1.30616	-0.606715	88.6431	0.703805	0.175998	0.354081	1.05353	88.6431	2	2	68	31.6487	1.92568e-10	F_LOG2_phosphocholine	1.08786	7.68916e-06	0.212005	-1.59585	-0.57988	5.13131	-0.572379	0.0234746	0.212005	0.0643943	1.08036	-2.69983	-1.66024	1.98631e-10	0.212005	1.15226	2.16823	-7.83114
Feces	F_LOG2_phytosphingosine	-0.177192	0.199037	-0.57203	0.217647	100.96	-0.742803	0.199037	-1.13764	-0.347964	100.96	0.210509	0.199037	-0.184329	0.605348	100.96	2	2	68	6.25016	0.00322244	F_LOG2_phytosphingosine	0.565611	0.100393	0.271195	-1.21542	0.0841964	2.08563	-0.387701	0.33156	0.271195	-0.262107	1.03751	-1.4296	-0.953312	0.00224363	0.271195	0.303504	1.60312	-3.51523
Feces	F_LOG2_picolinate	-0.466155	0.120829	-0.706283	-0.226028	87.8671	0.809309	0.120829	0.569181	1.04944	87.8671	-0.106525	0.120829	-0.346652	0.133603	87.8671	2	2	68	41.3487	1.77712e-12	F_LOG2_picolinate	-1.27546	6.77793e-11	0.144633	0.928909	1.62202	-8.8186	-0.359631	0.0402198	0.144633	0.0130756	0.706186	-2.4865	0.915833	6.62452e-08	0.144633	-1.26239	-0.569278	6.3321
Feces	F_LOG2_pimelate (C7-DC)	-1.23329	0.107952	-1.44794	-1.01863	84.5566	0.174265	0.107952	-0.0403889	0.38892	84.5566	0.199767	0.107952	-0.0148877	0.414421	84.5566	2	2	68	85.0194	3.15705e-19	F_LOG2_pimelate (C7-DC)	-1.40755	6.56296e-11	0.125785	1.10616	1.70895	-11.1901	-1.43305	6.56295e-11	0.125785	1.13166	1.73445	-11.3929	-0.0255012	0.977604	0.125785	-0.275892	0.326894	-0.202736
Feces	F_LOG2_pipecolate	-0.177706	0.100774	-0.37797	0.0225584	88.1075	0.550081	0.100774	0.349816	0.750345	88.1075	-0.890436	0.100774	-1.0907	-0.690172	88.1075	2	2	68	71.0285	2.21737e-17	F_LOG2_pipecolate	-0.727787	2.32767e-07	0.120863	0.438186	1.01739	-6.02156	0.71273	3.83658e-07	0.120863	-1.00233	-0.42313	5.89699	1.44052	6.56295e-11	0.120863	-1.73012	-1.15092	11.9186
Feces	F_LOG2_piperidine	0.651684	0.154296	0.345123	0.958246	89.4445	-1.41735	0.154296	-1.72391	-1.11079	89.4445	-0.0264208	0.154296	-0.332982	0.280141	89.4445	2	2	68	63.5751	2.70865e-16	F_LOG2_piperidine	2.06903	6.56297e-11	0.187083	-2.5173	-1.62076	11.0594	0.678105	0.00158731	0.187083	-1.12637	-0.229837	3.62462	-1.39093	7.61703e-10	0.187083	0.942659	1.8392	-7.43481
Feces	F_LOG2_ponciretin	0.89353	0.244785	0.408	1.37906	101.988	-4.35608	0.244785	-4.84161	-3.87055	101.988	-3.97814	0.244785	-4.46367	-3.49261	101.988	2	2	68	144.175	3.47936e-25	F_LOG2_ponciretin	5.24961	6.56295e-11	0.344843	-6.07589	-4.42333	15.2232	4.87167	6.56295e-11	0.344843	-5.69794	-4.04539	14.1272	-0.377941	0.519839	0.344843	-0.448335	1.20422	-1.09598
Feces	F_LOG2_proline	-0.431396	0.0975723	-0.625323	-0.237468	87.2504	0.157603	0.0975723	-0.0363241	0.351531	87.2504	0.433251	0.0975723	0.239324	0.627179	87.2504	2	2	68	28.891	8.28482e-10	F_LOG2_proline	-0.588999	9.77189e-06	0.116211	0.310547	0.867451	-5.06836	-0.864647	7.45894e-10	0.116211	0.586195	1.1431	-7.44032	-0.275648	0.0529321	0.116211	-0.00280457	0.5541	-2.37196
Feces	F_LOG2_propionylglutamine	0.13104	0.124076	-0.115305	0.377385	94.32	-0.334066	0.124076	-0.580411	-0.0877212	94.32	0.466901	0.124076	0.220556	0.713246	94.32	2	2	68	8.7443	0.000417278	F_LOG2_propionylglutamine	0.465106	0.04747	0.19236	-0.926018	-0.00419422	2.4179	-0.335861	0.195774	0.19236	-0.12505	0.796773	-1.74601	-0.800967	0.000263161	0.19236	0.340056	1.26188	-4.16391
Feces	F_LOG2_propionylglycine (C3)	0.736562	0.229555	0.28112	1.19201	99.776	-1.37971	0.229555	-1.83515	-0.924264	99.776	-0.339775	0.229555	-0.795218	0.115667	99.776	2	2	68	23.7577	1.49809e-08	F_LOG2_propionylglycine (C3)	2.11627	6.68277e-09	0.307026	-2.85193	-1.38061	6.89281	1.07634	0.00231165	0.307026	-1.812	-0.340675	3.50569	-1.03993	0.0033359	0.307026	0.304269	1.77559	-3.38711
Feces	F_LOG2_pseudouridine	0.752248	0.0881949	0.577299	0.927196	101.306	-0.345407	0.0881949	-0.520356	-0.170459	101.306	-0.169285	0.0881949	-0.344234	0.005663	101.306	2	2	68	42.2066	1.20929e-12	F_LOG2_pseudouridine	1.09765	7.21185e-11	0.128325	-1.40513	-0.790176	8.55371	0.921533	2.06637e-09	0.128325	-1.22901	-0.614054	7.18124	-0.176122	0.360933	0.128325	-0.131357	0.4836	-1.37247
Feces	F_LOG2_pterin	-0.000170891	0.140664	-0.279178	0.278836	101.964	-0.207842	0.140664	-0.486849	0.0711649	101.964	-0.896783	0.140664	-1.17579	-0.617777	101.964	2	2	68	11.2825	5.87023e-05	F_LOG2_pterin	0.207671	0.547637	0.197606	-0.681154	0.265812	1.05093	0.896613	7.01205e-05	0.197606	-1.3701	-0.42313	4.53737	0.688942	0.00245486	0.197606	-1.16242	-0.215459	3.48644
Feces	F_LOG2_p-toluic acid	0.0402811	0.0616255	-0.0822883	0.16285	83.0601	-0.0339384	0.0616255	-0.156508	0.088631	83.0601	-0.205075	0.0616255	-0.327645	-0.082506	83.0601	2	2	68	6.29436	0.00310442	F_LOG2_p-toluic acid	0.0742195	0.550448	0.0709279	-0.244169	0.0957304	1.04641	0.245356	0.00267144	0.0709279	-0.415306	-0.0754066	3.45924	0.171137	0.0480476	0.0709279	-0.341087	-0.00118716	2.41283
Feces	F_LOG2_putrescine	0.222291	0.138813	-0.0531314	0.497713	99.3693	-0.266419	0.138813	-0.541842	0.00900322	99.3693	-0.0581579	0.138813	-0.33358	0.217264	99.3693	2	2	68	3.52705	0.0348795	F_LOG2_putrescine	0.48871	0.0269534	0.184673	-0.931204	-0.0462159	2.64635	0.280449	0.288653	0.184673	-0.722943	0.162045	1.51862	-0.208261	0.500473	0.184673	-0.234233	0.650756	-1.12773
Feces	F_LOG2_pyridoxal	-1.19063	0.161805	-1.51227	-0.868984	86.2323	0.599085	0.161805	0.277439	0.92073	86.2323	-0.375972	0.161805	-0.697618	-0.054327	86.2323	2	2	68	43.9599	5.58021e-13	F_LOG2_pyridoxal	-1.78971	6.58524e-11	0.191126	1.33176	2.24767	-9.36403	-0.814657	0.000186732	0.191126	0.3567	1.27261	-4.2624	0.975057	8.61027e-06	0.191126	-1.43301	-0.5171	5.10164
Feces	F_LOG2_pyridoxamine	-1.39562	0.120342	-1.63432	-1.15692	101.972	0.479941	0.120342	0.241242	0.71864	101.972	0.243155	0.120342	0.00445559	0.481854	101.972	2	2	68	72.8846	1.22229e-17	F_LOG2_pyridoxamine	-1.87556	6.56297e-11	0.169195	1.47016	2.28097	-11.0852	-1.63878	6.56886e-11	0.169195	1.23337	2.04418	-9.68572	0.236786	0.34687	0.169195	-0.642193	0.168621	1.39949
Feces	F_LOG2_pyridoxate	-0.126155	0.0774081	-0.279761	0.0274503	98.4208	-0.53491	0.0774081	-0.688516	-0.381305	98.4208	1.14755	0.0774081	0.993947	1.30116	98.4208	2	2	68	148.536	1.52895e-25	F_LOG2_pyridoxate	0.408755	0.000439395	0.101824	-0.652734	-0.164776	4.01434	-1.27371	6.56295e-11	0.101824	1.02973	1.51769	-12.509	-1.68246	6.56295e-11	0.101824	1.43848	1.92644	-16.5233
Feces	F_LOG2_pyridoxine (Vitamin B6)	-1.27056	0.114331	-1.49736	-1.04375	100.997	-0.572923	0.114331	-0.799724	-0.346121	100.997	-1.17413	0.114331	-1.40093	-0.947331	100.997	2	2	68	11.7613	4.10513e-05	F_LOG2_pyridoxine (Vitamin B6)	-0.697633	8.77321e-05	0.155888	0.32411	1.07116	-4.47521	-0.0964241	0.810492	0.155888	-0.277099	0.469947	-0.618546	0.601209	0.000745715	0.155888	-0.974732	-0.227686	3.85667
Feces	F_LOG2_pyrraline	0.453075	0.144128	0.166073	0.740076	76.8926	-1.07635	0.144128	-1.36336	-0.789353	76.8926	0.298156	0.144128	0.0111549	0.585158	76.8926	2	2	68	57.2515	2.64312e-15	F_LOG2_pyrraline	1.52943	6.56808e-11	0.157349	-1.90645	-1.15241	9.71997	0.154919	0.589081	0.157349	-0.531942	0.222105	0.984552	-1.37451	6.86702e-11	0.157349	0.997488	1.75153	-8.73542
Feces	F_LOG2_pyruvate	0.4903	0.192678	0.108124	0.872476	101.994	-2.84521	0.192678	-3.22738	-2.46303	101.994	0.216793	0.192678	-0.165383	0.598969	101.994	2	2	68	91.8723	4.70612e-20	F_LOG2_pyruvate	3.33551	6.56295e-11	0.273231	-3.99019	-2.68082	12.2076	0.273507	0.57877	0.273231	-0.928195	0.381181	1.00101	-3.062	6.56296e-11	0.273231	2.40731	3.71669	-11.2066
Feces	F_LOG2_quinate	0.310491	0.154607	0.00375726	0.617224	100.062	-2.26224	0.154607	-2.56897	-1.9555	100.062	0.179377	0.154607	-0.127356	0.486111	100.062	2	2	68	97.4246	1.08463e-20	F_LOG2_quinate	2.57273	6.56295e-11	0.20761	-3.07018	-2.07527	12.3921	0.131113	0.803326	0.20761	-0.628567	0.366341	0.631535	-2.44161	6.56295e-11	0.20761	1.94416	2.93907	-11.7606
Feces	F_LOG2_quinolinate	0.438861	0.173698	0.0939698	0.783752	93.8159	-0.36554	0.173698	-0.710432	-0.0206493	93.8159	0.270908	0.173698	-0.0739835	0.615799	93.8159	2	2	68	7.54321	0.00109972	F_LOG2_quinolinate	0.804401	0.0013222	0.218495	-1.32793	-0.280868	3.68156	0.167953	0.723389	0.218495	-0.691487	0.35558	0.768684	-0.636448	0.0132629	0.218495	0.112915	1.15998	-2.91288
Feces	F_LOG2_retinol (Vitamin A)	-0.835993	0.135402	-1.10482	-0.567169	94.5246	0.442888	0.135402	0.174064	0.711712	94.5246	-1.09373	0.135402	-1.36255	-0.824905	94.5246	2	2	68	46.1053	2.21717e-13	F_LOG2_retinol (Vitamin A)	-1.27888	6.88016e-10	0.171394	0.868205	1.68956	-7.46164	0.257736	0.295566	0.171394	-0.668412	0.15294	1.50376	1.53662	6.67963e-11	0.171394	-1.94729	-1.12594	8.96541
Feces	F_LOG2_riboflavin (Vitamin B2)	-1.25945	0.197873	-1.6537	-0.865206	74.263	0.911316	0.197873	0.517069	1.30556	74.263	0.56798	0.197873	0.173733	0.962227	74.263	2	2	68	61.2407	6.17047e-16	F_LOG2_riboflavin (Vitamin B2)	-2.17077	6.56343e-11	0.210873	1.6655	2.67604	-10.2942	-1.82743	6.96903e-11	0.210873	1.32216	2.3327	-8.66604	0.343336	0.240868	0.210873	-0.848608	0.161935	1.62817
Feces	F_LOG2_ribonate	-0.770249	0.231194	-1.23091	-0.309589	74.0427	-1.90895	0.231194	-2.36961	-1.44829	74.0427	0.333395	0.231194	-0.127265	0.794055	74.0427	2	2	68	41.5907	1.59351e-12	F_LOG2_ribonate	1.1387	4.98388e-05	0.245871	-1.72783	-0.549574	4.6313	-1.10364	8.35763e-05	0.245871	0.514514	1.69277	-4.48871	-2.24235	6.62432e-11	0.245871	1.65322	2.83148	-9.12002
Feces	F_LOG2_ribose	-0.420479	0.100249	-0.619323	-0.221635	101.939	-0.0108743	0.100249	-0.209718	0.18797	101.939	0.250771	0.100249	0.0519269	0.449615	101.939	2	2	68	11.196	6.26465e-05	F_LOG2_ribose	-0.409605	0.0151444	0.142997	0.0669703	0.75224	-2.86443	-0.67125	3.95886e-05	0.142997	0.328616	1.01389	-4.69415	-0.261645	0.167656	0.142997	-0.0809895	0.60428	-1.82972
Feces	F_LOG2_S-1-pyrroline-5-carboxylate	-0.237649	0.0881649	-0.412545	-0.0627538	100.998	-0.0285777	0.0881649	-0.203473	0.146318	100.998	-0.394097	0.0881649	-0.568992	-0.219201	100.998	2	2	68	4.65462	0.0127478	F_LOG2_S-1-pyrroline-5-carboxylate	-0.209072	0.198205	0.120212	-0.0789678	0.497111	-1.73919	0.156447	0.399312	0.120212	-0.444487	0.131592	1.30143	0.365519	0.00927688	0.120212	-0.653559	-0.0774796	3.04062
Feces	F_LOG2_salicylate	-0.879245	0.130454	-1.13844	-0.620048	89.2768	-0.206681	0.130454	-0.465878	0.0525165	89.2768	0.422879	0.130454	0.163681	0.682076	89.2768	2	2	68	33.99	5.85e-11	F_LOG2_salicylate	-0.672564	0.000189715	0.157958	0.294083	1.05105	-4.25788	-1.30212	8.93456e-11	0.157958	0.923642	1.68061	-8.2435	-0.62956	0.000484273	0.157958	0.251078	1.00804	-3.98562
Feces	F_LOG2_sarcosine	0.360792	0.203746	-0.0437535	0.765337	93.9605	-0.531099	0.203746	-0.935644	-0.126553	93.9605	0.638381	0.203746	0.233836	1.04293	93.9605	2	2	68	11.3395	5.62429e-05	F_LOG2_sarcosine	0.89189	0.00253938	0.256617	-1.50677	-0.277011	3.47556	-0.277589	0.5286	0.256617	-0.33729	0.892468	-1.08172	-1.16948	6.52417e-05	0.256617	0.5546	1.78436	-4.55729
Feces	F_LOG2_S-carboxymethyl-L-cysteine	0.447093	0.127946	0.193212	0.700974	98.7174	-1.92935	0.127946	-2.18323	-1.67547	98.7174	-0.684542	0.127946	-0.938423	-0.43066	98.7174	2	2	68	99.0888	7.07088e-21	F_LOG2_S-carboxymethyl-L-cysteine	2.37644	6.56295e-11	0.168875	-2.78108	-1.9718	14.0722	1.13163	1.4667e-08	0.168875	-1.53627	-0.726995	6.70103	-1.24481	9.73055e-10	0.168875	0.84017	1.64945	-7.3712
Feces	F_LOG2_sebacate (C10-DC)	2.484	0.136439	2.21337	2.75463	101.903	-0.495937	0.136439	-0.766566	-0.225308	101.903	-0.118898	0.136439	-0.389527	0.151731	101.903	2	2	68	138.411	1.06427e-24	F_LOG2_sebacate (C10-DC)	2.97994	6.56295e-11	0.19505	-3.4473	-2.51258	15.2779	2.6029	6.56295e-11	0.19505	-3.07026	-2.13554	13.3448	-0.377039	0.137253	0.19505	-0.0903182	0.844396	-1.93304
Feces	F_LOG2_secoisolariciresinol	0.613363	0.382286	-0.149189	1.37591	69.445	0.50804	0.382286	-0.254512	1.27059	69.445	-0.356668	0.382286	-1.11922	0.405883	69.445	2	2	68	3.75781	0.0283174	F_LOG2_secoisolariciresinol	0.105323	0.960279	0.3883	-1.03573	0.825081	0.271241	0.970031	0.0390895	0.3883	-1.90044	-0.0396269	2.49815	0.864708	0.0738294	0.3883	-1.79511	0.0656959	2.22691
Feces	F_LOG2_secoisolariciresinol diglucoside	-0.305353	0.22705	-0.757237	0.146531	79.5391	-0.0549229	0.22705	-0.506807	0.396961	79.5391	-0.644045	0.22705	-1.09593	-0.192161	79.5391	2	2	68	2.71639	0.0732902	F_LOG2_secoisolariciresinol diglucoside	-0.25043	0.587466	0.253696	-0.357449	0.858309	-0.987128	0.338692	0.380911	0.253696	-0.94657	0.269187	1.33503	0.589122	0.0594524	0.253696	-1.197	0.0187568	2.32216
Feces	F_LOG2_sedoheptulose	-0.931007	0.175871	-1.2801	-0.581911	96.0917	-0.305157	0.175871	-0.654254	0.0439396	96.0917	-0.141241	0.175871	-0.490338	0.207856	96.0917	2	2	68	6.81038	0.00201409	F_LOG2_sedoheptulose	-0.62585	0.0194728	0.225864	0.0846584	1.16704	-2.77091	-0.789766	0.00237795	0.225864	0.248574	1.33096	-3.49664	-0.163916	0.749149	0.225864	-0.377276	0.705108	-0.725728
Feces	F_LOG2_serine	-1.05733	0.157973	-1.37149	-0.743173	83.7525	0.169091	0.157973	-0.145068	0.483251	83.7525	0.67792	0.157973	0.36376	0.99208	83.7525	2	2	68	47.5926	1.18618e-13	F_LOG2_serine	-1.22642	1.43163e-08	0.182859	0.788276	1.66457	-6.70694	-1.73525	6.57623e-11	0.182859	1.29711	2.1734	-9.48957	-0.508829	0.0188755	0.182859	0.0706816	0.946976	-2.78263
Feces	F_LOG2_serotonin	0.171566	0.121518	-0.0706713	0.413804	72.0517	-0.504579	0.121518	-0.746816	-0.262341	72.0517	0.244091	0.121518	0.00185295	0.486328	72.0517	2	2	68	21.2189	6.90697e-08	F_LOG2_serotonin	0.676145	3.52908e-06	0.126766	-0.979888	-0.372402	5.33381	-0.0725243	0.835393	0.126766	-0.231218	0.376267	-0.572113	-0.748669	3.70182e-07	0.126766	0.444927	1.05241	-5.90593
Feces	F_LOG2_sinapate	-2.14381	0.126392	-2.39452	-1.8931	101.688	-2.13114	0.126392	-2.38184	-1.88043	101.688	0.468511	0.126392	0.217803	0.719219	101.688	2	2	68	147.483	1.86139e-25	F_LOG2_sinapate	-0.0126756	0.997119	0.17521	-0.407144	0.432495	-0.0723452	-2.61232	6.56295e-11	0.17521	2.1925	3.03214	-14.9097	-2.59965	6.56295e-11	0.17521	2.17983	3.01947	-14.8373
Feces	F_LOG2_sinensetin	0.419553	0.120542	0.18039	0.658716	99.6277	-3.97014	0.120542	-4.2093	-3.73098	99.6277	-4.02296	0.120542	-4.26213	-3.7838	99.6277	2	2	68	502.232	1.87194e-41	F_LOG2_sinensetin	4.38969	6.56295e-11	0.160903	-4.77523	-4.00415	27.2816	4.44252	6.56295e-11	0.160903	-4.82805	-4.05698	27.6099	0.0528226	0.942374	0.160903	-0.438362	0.332717	0.328288
Feces	F_LOG2_S-methylcysteine	-0.762725	0.13912	-1.03885	-0.486595	96.5735	-1.01142	0.13912	-1.28755	-0.735291	96.5735	-0.119814	0.13912	-0.395943	0.156315	96.5735	2	2	68	13.1402	1.49615e-05	F_LOG2_S-methylcysteine	0.248696	0.354117	0.1795	-0.678795	0.181404	1.38549	-0.642911	0.00181977	0.1795	0.212811	1.07301	-3.58167	-0.891606	1.43301e-05	0.1795	0.461507	1.32171	-4.96716
Feces	F_LOG2_solanidine	-0.469646	0.147164	-0.761635	-0.177657	99.4632	0.265185	0.147164	-0.0268038	0.557175	99.4632	-5.65337	0.147164	-5.94536	-5.36138	99.4632	2	2	68	541.688	1.67467e-42	F_LOG2_solanidine	-0.734831	0.00106325	0.196019	0.265152	1.20451	-3.74878	5.18373	6.56295e-11	0.196019	-5.6534	-4.71405	26.4451	5.91856	6.56295e-11	0.196019	-6.38824	-5.44888	30.1938
Feces	F_LOG2_spermidine	-0.609746	0.122223	-0.852215	-0.367277	100.62	0.149622	0.122223	-0.0928473	0.392091	100.62	0.00218134	0.122223	-0.240288	0.244651	100.62	2	2	68	11.8335	3.89097e-05	F_LOG2_spermidine	-0.759368	5.85225e-05	0.16554	0.36272	1.15602	-4.58723	-0.611927	0.00125969	0.16554	0.215279	1.00858	-3.69656	0.147441	0.648013	0.16554	-0.544089	0.249208	0.890666
Feces	F_LOG2_spermine	-2.41409	0.241098	-2.89262	-1.93556	96.7192	0.216538	0.241098	-0.261993	0.695069	96.7192	0.211445	0.241098	-0.267086	0.689976	96.7192	2	2	68	47.446	1.26099e-13	F_LOG2_spermine	-2.63063	7.58751e-11	0.311526	1.88418	3.37707	-8.44433	-2.62553	7.65994e-11	0.311526	1.87909	3.37198	-8.42799	0.00509308	0.999853	0.311526	-0.751537	0.741351	0.0163488
Feces	F_LOG2_sphinganine	0.105765	0.1565	-0.205047	0.416577	92.2297	-0.126938	0.1565	-0.437749	0.183874	92.2297	0.0103368	0.1565	-0.300475	0.321149	92.2297	2	2	68	0.725711	0.48769	F_LOG2_sphinganine	0.232703	0.458276	0.194193	-0.698007	0.232601	1.19831	0.0954284	0.875633	0.194193	-0.560732	0.369876	0.491411	-0.137274	0.760257	0.194193	-0.32803	0.602578	-0.706898
Feces	F_LOG2_sphingomyelin (d17:1/16:0, d18:1/15:0, d16:1/17:0)*	-1.07983	0.203804	-1.48647	-0.673181	68.3705	-1.41949	0.203804	-1.82613	-1.01284	68.3705	-0.357375	0.203804	-0.76402	0.0492701	68.3705	2	2	68	14.0528	7.79559e-06	F_LOG2_sphingomyelin (d17:1/16:0, d18:1/15:0, d16:1/17:0)*	0.339661	0.228103	0.204634	-0.829984	0.150661	1.65985	-0.722451	0.00213902	0.204634	0.232128	1.21277	-3.53045	-1.06211	6.13579e-06	0.204634	0.57179	1.55244	-5.1903
Feces	F_LOG2_sphingomyelin (d18:1/17:0, d17:1/18:0, d19:1/16:0)	-1.21335	0.193408	-1.59943	-0.827262	66.6257	-1.48939	0.193408	-1.87547	-1.10331	66.6257	-0.434248	0.193408	-0.820332	-0.0481632	66.6257	2	2	68	16.5121	1.42835e-06	F_LOG2_sphingomyelin (d18:1/17:0, d17:1/18:0, d19:1/16:0)	0.276044	0.321651	0.190438	-0.732352	0.180264	1.44952	-0.779098	0.000338209	0.190438	0.322791	1.23541	-4.09108	-1.05514	1.57561e-06	0.190438	0.598835	1.51145	-5.5406
Feces	F_LOG2_sphingomyelin (d18:1/24:1, d18:2/24:0)*	-1.29136	0.261015	-1.81275	-0.769982	64.3509	-1.001	0.261015	-1.52238	-0.479613	64.3509	0.0131066	0.261015	-0.508275	0.534489	64.3509	2	2	68	14.9953	4.02758e-06	F_LOG2_sphingomyelin (d18:1/24:1, d18:2/24:0)*	-0.290369	0.480477	0.250122	-0.308948	0.889685	-1.16091	-1.30447	5.57373e-06	0.250122	0.705154	1.90379	-5.21533	-1.0141	0.000383382	0.250122	0.414786	1.61342	-4.05443
Feces	F_LOG2_sphingosine	0.160608	0.157091	-0.151582	0.472798	87.8914	0.444649	0.157091	0.132458	0.756839	87.8914	-0.210757	0.157091	-0.522947	0.101433	87.8914	2	2	68	6.10783	0.0036349	F_LOG2_sphingosine	-0.284041	0.292536	0.188076	-0.166606	0.734688	-1.51025	0.371364	0.126314	0.188076	-0.822011	0.0792827	1.97455	0.655405	0.00246746	0.188076	-1.10605	-0.204758	3.4848
Feces	F_LOG2_stachydrine	-0.551501	0.143895	-0.837534	-0.265468	86.4501	1.14801	0.143895	0.861977	1.43404	86.4501	-0.510562	0.143895	-0.796595	-0.224529	86.4501	2	2	68	64.8543	1.73956e-16	F_LOG2_stachydrine	-1.69951	6.5647e-11	0.170272	1.29152	2.1075	-9.98115	-0.040939	0.96865	0.170272	-0.367049	0.448927	-0.240433	1.65857	6.56766e-11	0.170272	-2.06656	-1.25058	9.74072
Feces	F_LOG2_stearidonate (18:4n3)	2.19045	0.137892	1.91691	2.46399	100.924	-0.66517	0.137892	-0.938714	-0.391627	100.924	0.125768	0.137892	-0.147775	0.399312	100.924	2	2	68	123.332	2.39038e-23	F_LOG2_stearidonate (18:4n3)	2.85562	6.56295e-11	0.187755	-3.3055	-2.40574	15.2093	2.06468	6.56297e-11	0.187755	-2.51456	-1.6148	10.9967	-0.790939	0.000222207	0.187755	0.341061	1.24082	-4.21262
Feces	F_LOG2_stearoyl ethanolamide	0.410063	0.0897543	0.231877	0.588249	94.9627	0.0453459	0.0897543	-0.13284	0.223532	94.9627	-0.428661	0.0897543	-0.606846	-0.250475	94.9627	2	2	68	27.1876	2.1073e-09	F_LOG2_stearoyl ethanolamide	0.364717	0.00589297	0.114063	-0.638022	-0.0914118	3.19751	0.838724	1.04384e-09	0.114063	-1.11203	-0.565418	7.35318	0.474007	0.000270774	0.114063	-0.747312	-0.200701	4.15566
Feces	F_LOG2_stearoyl sphingomyelin (d18:1/18:0)	-0.326672	0.222478	-0.772204	0.118861	56.8289	-0.237247	0.222478	-0.68278	0.208286	56.8289	0.60544	0.222478	0.159907	1.05097	56.8289	2	2	68	14.4588	5.8561e-06	F_LOG2_stearoyl sphingomyelin (d18:1/18:0)	-0.0894248	0.886709	0.191273	-0.368884	0.547734	-0.467523	-0.932112	2.03881e-05	0.191273	0.473802	1.39042	-4.87319	-0.842687	0.000112527	0.191273	0.384378	1.301	-4.40567
Feces	F_LOG2_stearoylcarnitine (C18)	0.364428	0.153756	0.0580439	0.670813	73.714	-0.278921	0.153756	-0.585306	0.0274631	73.714	0.0989012	0.153756	-0.207483	0.405286	73.714	2	2	68	7.86758	0.00084418	F_LOG2_stearoylcarnitine (C18)	0.64335	0.000552018	0.163007	-1.03393	-0.25277	3.94677	0.265527	0.240554	0.163007	-0.656107	0.125052	1.62893	-0.377823	0.0600497	0.163007	-0.012757	0.768402	-2.31783
Feces	F_LOG2_stearoylcholine*	0.37503	0.116831	0.143137	0.606924	96.4396	-1.06299	0.116831	-1.29489	-0.831099	96.4396	-0.508872	0.116831	-0.740766	-0.276979	96.4396	2	2	68	46.4213	1.93941e-13	F_LOG2_stearoylcholine*	1.43802	6.57321e-11	0.150545	-1.79874	-1.0773	9.55212	0.883903	4.25056e-07	0.150545	-1.24462	-0.523183	5.87136	-0.55412	0.00132561	0.150545	0.1934	0.91484	-3.68076
Feces	F_LOG2_stigmastadienone	-0.355579	0.103207	-0.560295	-0.150864	101.789	-0.680873	0.103207	-0.885588	-0.476157	101.789	1.08626	0.103207	0.881547	1.29098	101.789	2	2	68	85.8079	2.52221e-19	F_LOG2_stigmastadienone	0.325293	0.067695	0.143589	-0.669345	0.0187589	2.26545	-1.44184	6.5643e-11	0.143589	1.09779	1.78589	-10.0415	-1.76714	6.56295e-11	0.143589	1.42308	2.11119	-12.3069
Feces	F_LOG2_stigmasterol	-2.17644	0.172602	-2.51883	-1.83404	101.088	-2.86174	0.172602	-3.20413	-2.51935	101.088	0.335993	0.172602	-0.00639924	0.678386	101.088	2	2	68	101.999	3.38921e-21	F_LOG2_stigmasterol	0.685304	0.013485	0.235755	-1.2502	-0.120412	2.90684	-2.51243	6.56305e-11	0.235755	1.94754	3.07732	-10.6569	-3.19773	6.56295e-11	0.235755	2.63284	3.76263	-13.5638
Feces	F_LOG2_suberate (C8-DC)	0.875915	0.167018	0.544227	1.2076	92.5207	-0.728249	0.167018	-1.05994	-0.396562	92.5207	0.20062	0.167018	-0.131067	0.532308	92.5207	2	2	68	30.0581	4.43372e-10	F_LOG2_suberate (C8-DC)	1.60416	2.7606e-10	0.207756	-2.10197	-1.10636	7.72137	0.675294	0.00503902	0.207756	-1.1731	-0.177491	3.25042	-0.92887	8.90834e-05	0.207756	0.431066	1.42667	-4.47096
Feces	F_LOG2_succinate	-0.594403	0.230836	-1.05239	-0.136419	99.8085	-0.0389109	0.230836	-0.496895	0.419073	99.8085	1.22234	0.230836	0.764354	1.68032	99.8085	2	2	68	18.1677	4.77105e-07	F_LOG2_succinate	-0.555492	0.177794	0.308876	-0.184605	1.29559	-1.79843	-1.81674	4.07732e-07	0.308876	1.07664	2.55684	-5.88177	-1.26125	0.0003473	0.308876	0.521151	2.00135	-4.08334
Feces	F_LOG2_succinylcarnitine (C4-DC)	-0.448198	0.351001	-1.14771	0.251317	73.1839	-1.49956	0.351001	-2.19907	-0.800042	73.1839	-0.504215	0.351001	-1.20373	0.1953	73.1839	2	2	68	5.10482	0.00859909	F_LOG2_succinylcarnitine (C4-DC)	1.05136	0.0161943	0.370234	-1.93847	-0.164244	2.83972	0.0560173	0.987461	0.370234	-0.943132	0.831097	0.151303	-0.995342	0.0241818	0.370234	0.108227	1.88246	-2.68842
Feces	F_LOG2_sulfate*	-0.70202	0.139313	-0.980501	-0.423539	62.0273	0.545126	0.139313	0.266645	0.823607	62.0273	-0.21186	0.139313	-0.490341	0.0666214	62.0273	2	2	68	47.046	1.49076e-13	F_LOG2_sulfate*	-1.24715	6.57048e-11	0.129548	0.936738	1.55755	-9.62694	-0.490161	0.000948747	0.129548	0.179753	0.800569	-3.78363	0.756986	4.75432e-07	0.129548	-1.06739	-0.446578	5.8433
Feces	F_LOG2_syringic acid	-2.77879	0.256865	-3.28831	-2.26928	101.58	-2.83896	0.256865	-3.34848	-2.32945	101.58	-0.506374	0.256865	-1.01589	0.00314089	101.58	2	2	68	28.0741	1.29221e-09	F_LOG2_syringic acid	0.060173	0.984281	0.354906	-0.910561	0.790215	0.169546	-2.27242	4.96563e-08	0.354906	1.42203	3.12281	-6.40287	-2.33259	2.48402e-08	0.354906	1.4822	3.18298	-6.57242
Feces	F_LOG2_tangeritin	-0.19109	0.116511	-0.422189	0.0400093	102	-1.49981	0.116511	-1.73091	-1.26871	102	-1.49981	0.116511	-1.73091	-1.26871	102	2	2	102	42.0571	4.78481e-14	F_LOG2_tangeritin	1.30872	7.36002e-10	0.164771	-1.70062	-0.916823	7.94264	1.30872	7.36002e-10	0.164771	-1.70062	-0.916823	7.94264	-4.44089e-16	1	0.164771	-0.391897	0.391897	-2.69518e-15
Feces	F_LOG2_taurine	0.0516309	0.285226	-0.516225	0.619487	77.8757	0.543794	0.285226	-0.0240624	1.11165	77.8757	0.968514	0.285226	0.400658	1.53637	77.8757	2	2	68	4.2676	0.0179482	F_LOG2_taurine	-0.492163	0.266949	0.314122	-0.260503	1.24483	-1.56679	-0.916884	0.0130454	0.314122	0.164217	1.66955	-2.91888	-0.424721	0.371738	0.314122	-0.327945	1.17739	-1.35209
Feces	F_LOG2_tauro-beta-muricholate	-1.36988	0.155656	-1.67902	-1.06074	92.1496	-1.05268	0.155656	-1.36182	-0.743544	92.1496	-1.11005	0.155656	-1.41919	-0.800905	92.1496	2	2	68	1.53376	0.223093	F_LOG2_tauro-beta-muricholate	-0.317198	0.234678	0.193015	-0.145285	0.779681	-1.64338	-0.259836	0.374894	0.193015	-0.202646	0.722319	-1.3462	0.0573616	0.952515	0.193015	-0.519845	0.405121	0.297187
Feces	F_LOG2_taurocholate	0.272501	0.320928	-0.364523	0.909524	96.1695	0.710608	0.320928	0.0735849	1.34763	96.1695	-1.19191	0.320928	-1.82894	-0.554891	96.1695	2	2	68	11.6699	4.39404e-05	F_LOG2_taurocholate	-0.438108	0.54067	0.412463	-0.550192	1.42641	-1.06217	1.46441	0.00200876	0.412463	-2.45271	-0.476115	3.55042	1.90252	5.33607e-05	0.412463	-2.89082	-0.914223	4.61259
Feces	F_LOG2_taurohyodeoxycholic acid	-1.16559	0.316068	-1.79396	-0.537219	85.5462	-1.15518	0.316068	-1.78355	-0.526806	85.5462	-1.65375	0.316068	-2.28212	-1.02538	85.5462	2	2	68	1.17766	0.314202	F_LOG2_taurohyodeoxycholic acid	-0.0104126	0.999566	0.371266	-0.879176	0.900001	-0.0280462	0.488158	0.391912	0.371266	-1.37775	0.401431	1.31485	0.498571	0.376669	0.371266	-1.38816	0.391018	1.34289
Feces	F_LOG2_taurolithocholate	-0.542697	0.291621	-1.12322	0.0378292	78.4021	-0.957209	0.291621	-1.53774	-0.376683	78.4021	-1.22029	0.291621	-1.80082	-0.639766	78.4021	2	2	68	2.2419	0.114054	F_LOG2_taurolithocholate	0.414513	0.408624	0.322651	-1.18761	0.358589	1.28471	0.677595	0.0973599	0.322651	-1.4507	0.0955065	2.10009	0.263082	0.694842	0.322651	-1.03618	0.510019	0.815378
Feces	F_LOG2_tetradecadienoate (14:2)*	0.233476	0.212711	-0.188442	0.655394	101.853	-1.10656	0.212711	-1.52848	-0.684644	101.853	-0.588489	0.212711	-1.01041	-0.166571	101.853	2	2	68	10.3704	0.000117249	F_LOG2_tetradecadienoate (14:2)*	1.34004	7.58406e-05	0.296753	-2.05109	-0.62899	4.51567	0.821965	0.0195274	0.296753	-1.53301	-0.110916	2.76986	-0.518074	0.195846	0.296753	-0.192975	1.22912	-1.74581
Feces	F_LOG2_thiamin (Vitamin B1)	-0.661602	0.108564	-0.876954	-0.446249	101.338	0.567472	0.108564	0.352119	0.782824	101.338	0.0521138	0.108564	-0.163239	0.267466	101.338	2	2	68	34.2793	5.06346e-11	F_LOG2_thiamin (Vitamin B1)	-1.22907	8.92659e-11	0.149082	0.87186	1.58629	-8.2443	-0.713716	2.80567e-05	0.149082	0.356502	1.07093	-4.78742	0.515358	0.00269101	0.149082	-0.872571	-0.158144	3.45689
Feces	F_LOG2_thiamin monophosphate	-2.38843	0.268143	-2.92049	-1.85636	98.8816	-1.5308	0.268143	-2.06286	-0.998739	98.8816	0.00980617	0.268143	-0.522255	0.541868	98.8816	2	2	68	23.4882	1.75629e-08	F_LOG2_thiamin monophosphate	-0.857625	0.0473969	0.354604	0.0079606	1.70729	-2.41854	-2.39823	1.13704e-08	0.354604	1.54857	3.2479	-6.76313	-1.54061	0.000139793	0.354604	0.690943	2.39027	-4.34459
Feces	F_LOG2_thioproline	-0.535444	0.134544	-0.802397	-0.26849	99.3283	-0.166771	0.134544	-0.433724	0.100183	99.3283	1.16414	0.134544	0.897187	1.43109	99.3283	2	2	68	49.948	4.50748e-14	F_LOG2_thioproline	-0.368673	0.105787	0.178901	-0.0599901	0.797336	-2.06077	-1.69958	6.57565e-11	0.178901	1.27092	2.12825	-9.50015	-1.33091	7.48573e-10	0.178901	0.902248	1.75957	-7.43938
Feces	F_LOG2_threonate	-0.256443	0.164397	-0.584775	0.0718879	64.9097	-0.242855	0.164397	-0.571186	0.0854766	64.9097	0.531258	0.164397	0.202927	0.85959	64.9097	2	2	68	16.1616	1.80986e-06	F_LOG2_threonate	-0.0135887	0.995962	0.158621	-0.366482	0.393659	-0.0856676	-0.787702	1.43961e-05	0.158621	0.407631	1.16777	-4.96594	-0.774113	1.98555e-05	0.158621	0.394042	1.15418	-4.88027
Feces	F_LOG2_threonine	-0.882725	0.131002	-1.14314	-0.62231	86.1749	0.0749778	0.131002	-0.185437	0.335393	86.1749	0.794289	0.131002	0.533874	1.0547	86.1749	2	2	68	59.1772	1.29945e-15	F_LOG2_threonine	-0.957703	1.17008e-07	0.154669	0.587102	1.3283	-6.19196	-1.67701	6.56299e-11	0.154669	1.30641	2.04761	-10.8426	-0.719311	4.6434e-05	0.154669	0.348711	1.08991	-4.65066
Feces	F_LOG2_threonylphenylalanine	-0.613403	0.178783	-0.968033	-0.258774	101.661	-0.597016	0.178783	-0.951645	-0.242386	101.661	1.02156	0.178783	0.666927	1.37619	101.661	2	2	68	26.5172	3.06476e-09	F_LOG2_threonylphenylalanine	-0.0163873	0.997777	0.257948	-0.60168	0.634455	-0.0635295	-1.63496	6.45869e-08	0.257948	1.01689	2.25303	-6.33833	-1.61857	8.362e-08	0.257948	1.00051	2.23664	-6.2748
Feces	F_LOG2_thymidine	-0.427015	0.206604	-0.838736	-0.0152946	73.4283	-0.0333403	0.206604	-0.445061	0.37838	73.4283	0.192722	0.206604	-0.218998	0.604443	73.4283	2	2	68	4.12282	0.020417	F_LOG2_thymidine	-0.393675	0.176537	0.218437	-0.129721	0.917071	-1.80223	-0.619738	0.0163074	0.218437	0.0963414	1.14313	-2.83714	-0.226063	0.5576	0.218437	-0.297334	0.749459	-1.03491
Feces	F_LOG2_thymine	-0.843563	0.174316	-1.18957	-0.497553	96.1132	0.720824	0.174316	0.374815	1.06683	96.1132	-0.552393	0.174316	-0.898403	-0.206384	96.1132	2	2	68	27.6121	1.66591e-09	F_LOG2_thymine	-1.56439	4.55398e-09	0.223913	1.02787	2.1009	-6.98658	-0.291169	0.3999	0.223913	-0.245348	0.827686	-1.30037	1.27322	8.87587e-07	0.223913	-1.80973	-0.7367	5.68621
Feces	F_LOG2_TMP	-0.373225	0.338193	-1.04603	0.299578	81.767	-2.64842	0.338193	-3.32123	-1.97562	81.767	-0.727948	0.338193	-1.40075	-0.0551445	81.767	2	2	68	20.2096	1.29324e-07	F_LOG2_TMP	2.2752	3.66625e-07	0.385082	-3.19789	-1.3525	5.90834	0.354723	0.628888	0.385082	-1.27742	0.567971	0.92116	-1.92047	1.32882e-05	0.385082	0.997781	2.84317	-4.98718
Feces	F_LOG2_trans-urocanate	-1.13113	0.133384	-1.39625	-0.866012	86.9318	0.113547	0.133384	-0.15157	0.378664	86.9318	0.881484	0.133384	0.616366	1.1466	86.9318	2	2	68	82.1752	7.18502e-19	F_LOG2_trans-urocanate	-1.24468	1.85903e-10	0.158452	0.865009	1.62434	-7.85521	-2.01261	6.56295e-11	0.158452	1.63295	2.39228	-12.7017	-0.767937	2.25251e-05	0.158452	0.38827	1.1476	-4.84648
Feces	F_LOG2_triacetate lactone	-1.23804	0.202438	-1.64053	-0.835555	85.2201	-1.26263	0.202438	-1.66511	-0.860142	85.2201	1.12334	0.202438	0.720857	1.52583	85.2201	2	2	68	66.7887	9.00071e-17	F_LOG2_triacetate lactone	0.0245868	0.994093	0.23716	-0.592845	0.543671	0.103672	-2.36138	6.56488e-11	0.23716	1.79313	2.92964	-9.95691	-2.38597	6.56422e-11	0.23716	1.81771	2.95423	-10.0606
Feces	F_LOG2_tricarballylate	-1.18271	0.242262	-1.6637	-0.701715	94.396	-2.19135	0.242262	-2.67234	-1.71036	94.396	-0.76643	0.242262	-1.24742	-0.28544	94.396	2	2	68	11.4436	5.20245e-05	F_LOG2_tricarballylate	1.00865	0.0044378	0.306307	-1.74259	-0.274706	3.29293	-0.416275	0.368048	0.306307	-0.317665	1.15022	-1.35901	-1.42492	4.62171e-05	0.306307	0.690982	2.15886	-4.65194
Feces	F_LOG2_tridecenedioate (C13:1-DC)*	0.0865884	0.177098	-0.264811	0.437988	99.0367	-0.878841	0.177098	-1.23024	-0.527441	99.0367	-0.530204	0.177098	-0.881604	-0.178805	99.0367	2	2	68	8.68243	0.000438342	F_LOG2_tridecenedioate (C13:1-DC)*	0.965429	0.000312027	0.234638	-1.52764	-0.403214	4.11455	0.616793	0.0281982	0.234638	-1.17901	-0.0545779	2.6287	-0.348636	0.304034	0.234638	-0.213579	0.910851	-1.48585
Feces	F_LOG2_triethanolamine	0.199204	0.148373	-0.0950961	0.493504	101.917	-0.0179526	0.148373	-0.312253	0.276347	101.917	0.0552532	0.148373	-0.239047	0.349553	101.917	2	2	68	0.543507	0.58321	F_LOG2_triethanolamine	0.217156	0.564005	0.211936	-0.724975	0.290662	1.02463	0.143951	0.77635	0.211936	-0.651769	0.363868	0.679218	-0.0732058	0.936412	0.211936	-0.434612	0.581024	-0.345415
Feces	F_LOG2_trigonelline (N'-methylnicotinate)	-0.0905079	0.205602	-0.499423	0.318407	83.2634	0.542874	0.205602	0.133959	0.951789	83.2634	-0.521844	0.205602	-0.930758	-0.112929	83.2634	2	2	68	10.2093	0.000132685	F_LOG2_trigonelline (N'-methylnicotinate)	-0.633382	0.025225	0.237035	0.0654236	1.20134	-2.6721	0.431336	0.170851	0.237035	-0.999294	0.136622	1.81971	1.06472	8.26476e-05	0.237035	-1.63268	-0.496759	4.49182
Feces	F_LOG2_trimethylamine N-oxide	-1.07636	0.214004	-1.50108	-0.651637	97.2835	-0.437729	0.214004	-0.862453	-0.0130054	97.2835	0.901239	0.214004	0.476515	1.32596	97.2835	2	2	68	26.3426	3.38125e-09	F_LOG2_trimethylamine N-oxide	-0.638632	0.0630727	0.278091	-0.0277011	1.30496	-2.29648	-1.9776	2.74071e-09	0.278091	1.31127	2.64393	-7.11133	-1.33897	2.534e-05	0.278091	0.672635	2.0053	-4.81485
Feces	F_LOG2_tryptamine	-0.839553	0.137079	-1.11149	-0.567619	100.836	0.181212	0.137079	-0.0907216	0.453145	100.836	0.672124	0.137079	0.400191	0.944058	100.836	2	2	68	34.2504	5.13685e-11	F_LOG2_tryptamine	-1.02076	2.01578e-06	0.186349	0.574255	1.46727	-5.47771	-1.51168	1.06713e-10	0.186349	1.06517	1.95819	-8.11209	-0.490913	0.0277922	0.186349	0.044404	0.937422	-2.63438
Feces	F_LOG2_tryptophan	-1.34463	0.188344	-1.71902	-0.970241	86.4313	-0.0740297	0.188344	-0.448418	0.300359	86.4313	1.2527	0.188344	0.878311	1.62709	86.4313	2	2	68	67.9403	6.11681e-17	F_LOG2_tryptophan	-1.2706	8.33821e-07	0.222834	0.736668	1.80453	-5.70199	-2.59733	6.56295e-11	0.222834	2.0634	3.13126	-11.6559	-1.32673	3.05476e-07	0.222834	0.792798	1.86066	-5.95388
Feces	F_LOG2_tryptophylglycine	-1.33608	0.180425	-1.69405	-0.97812	99.8954	-1.93618	0.180425	-2.29414	-1.57821	99.8954	0.914508	0.180425	0.556545	1.27247	99.8954	2	2	68	62.924	3.4011e-16	F_LOG2_tryptophylglycine	0.600093	0.0717426	0.267934	-1.24209	0.0419015	2.23971	-2.25059	7.79703e-11	0.267934	1.6086	2.89259	-8.3998	-2.85068	6.56306e-11	0.267934	2.20869	3.49268	-10.6395
Feces	F_LOG2_tyramine	-0.792636	0.21195	-1.21339	-0.371879	95.3035	0.675287	0.21195	0.25453	1.09604	95.3035	0.873488	0.21195	0.452731	1.29425	95.3035	2	2	68	22.6926	2.82092e-08	F_LOG2_tyramine	-1.46792	2.40194e-06	0.270195	0.82051	2.11534	-5.43282	-1.66612	1.2978e-07	0.270195	1.01871	2.31354	-6.16637	-0.198201	0.744502	0.270195	-0.449213	0.845615	-0.733547
Feces	F_LOG2_tyrosine	-1.40655	0.174235	-1.7531	-1.06	82.9398	0.181241	0.174235	-0.16531	0.527792	82.9398	0.719251	0.174235	0.372701	1.0658	82.9398	2	2	68	60.8745	7.034e-16	F_LOG2_tyrosine	-1.58779	1.55237e-10	0.200336	1.10776	2.06781	-7.9256	-2.1258	6.56308e-11	0.200336	1.64577	2.60582	-10.6111	-0.538011	0.0243631	0.200336	0.0579855	1.01804	-2.68553
Feces	F_LOG2_tyrosol	-0.255049	0.0831129	-0.420177	-0.0899218	89.6362	-0.0862893	0.0831129	-0.251417	0.0788381	89.6362	0.242403	0.0831129	0.077276	0.407531	89.6362	2	2	68	12.5639	2.27307e-05	F_LOG2_tyrosol	-0.16876	0.223328	0.100932	-0.0730837	0.410603	-1.67201	-0.497453	1.65683e-05	0.100932	0.255609	0.739296	-4.92857	-0.328693	0.00494763	0.100932	0.0868492	0.570536	-3.25656
Feces	F_LOG2_tyrosylglycine	-0.879935	0.157086	-1.19163	-0.568236	98.8563	-0.681482	0.157086	-0.993181	-0.369783	98.8563	1.07428	0.157086	0.762579	1.38598	98.8563	2	2	68	53.6453	1.04113e-14	F_LOG2_tyrosylglycine	-0.198452	0.607262	0.207676	-0.299158	0.696062	-0.955588	-1.95421	6.58139e-11	0.207676	1.4566	2.45182	-9.40993	-1.75576	7.54554e-11	0.207676	1.25815	2.25337	-8.45435
Feces	F_LOG2_UMP	-0.234297	0.293505	-0.819016	0.350422	74.7828	-2.36612	0.293505	-2.95084	-1.7814	74.7828	-0.37062	0.293505	-0.955339	0.214099	74.7828	2	2	68	28.8321	8.55272e-10	F_LOG2_UMP	2.13183	1.05042e-08	0.314315	-2.88495	-1.3787	6.78246	0.136323	0.901667	0.314315	-0.889451	0.616805	0.433714	-1.9955	6.19079e-08	0.314315	1.24238	2.74863	-6.34874
Feces	F_LOG2_undecanedioate (C11-DC)	-0.752891	0.104738	-0.960749	-0.545033	97.6966	-0.0776427	0.104738	-0.2855	0.130215	97.6966	1.29282	0.104738	1.08497	1.50068	97.6966	2	2	68	116.304	1.13063e-22	F_LOG2_undecanedioate (C11-DC)	-0.675248	1.58718e-05	0.13669	0.347727	1.00277	-4.94	-2.04572	6.56295e-11	0.13669	1.71819	2.37324	-14.9661	-1.37047	6.56442e-11	0.13669	1.04295	1.69799	-10.0261
Feces	F_LOG2_uracil	-0.677069	0.143768	-0.962368	-0.39177	98.0923	0.564663	0.143768	0.279364	0.849962	98.0923	-0.151338	0.143768	-0.436637	0.133961	98.0923	2	2	68	21.8843	4.59641e-08	F_LOG2_uracil	-1.24173	2.31105e-08	0.188425	0.790248	1.69322	-6.59005	-0.525731	0.0185018	0.188425	0.0742466	0.977216	-2.79013	0.716001	0.000899357	0.188425	-1.16749	-0.264517	3.79992
Feces	F_LOG2_urate	-0.216263	0.139721	-0.493402	0.0608763	101.928	0.386369	0.139721	0.10923	0.663509	101.928	-0.136709	0.139721	-0.413848	0.14043	101.928	2	2	68	5.59572	0.00562655	F_LOG2_urate	-0.602632	0.00831608	0.195728	0.13365	1.07161	-3.07893	-0.0795538	0.913085	0.195728	-0.389428	0.548536	-0.406451	0.523078	0.0252004	0.195728	-0.992061	-0.0540963	2.67248
Feces	F_LOG2_uridine	0.163882	0.252316	-0.338827	0.66659	74.3778	-0.300899	0.252316	-0.803608	0.201809	74.3778	0.558578	0.252316	0.0558698	1.06129	74.3778	2	2	68	5.10863	0.00857067	F_LOG2_uridine	0.464781	0.20274	0.269183	-1.10977	0.180208	1.72663	-0.394697	0.313453	0.269183	-0.250292	1.03969	-1.46627	-0.859478	0.00597328	0.269183	0.214489	1.50447	-3.19291
Feces	F_LOG2_ursocholate	-0.392173	0.241985	-0.874092	0.0897455	76.3511	0.200461	0.241985	-0.281458	0.68238	76.3511	0.333383	0.241985	-0.148535	0.815302	76.3511	2	2	68	4.31794	0.0171636	F_LOG2_ursocholate	-0.592634	0.0694353	0.262899	-0.0372966	1.22257	-2.25423	-0.725556	0.0200536	0.262899	0.0956256	1.35549	-2.75983	-0.132922	0.868864	0.262899	-0.497009	0.762853	-0.505602
Feces	F_LOG2_valerate (5:0)	-0.328832	0.235801	-0.797288	0.139625	90.0468	0.182321	0.235801	-0.286136	0.650777	90.0468	1.61965	0.235801	1.15119	2.08811	90.0468	2	2	68	24.7261	8.51182e-09	F_LOG2_valerate (5:0)	-0.511152	0.184306	0.287323	-0.177302	1.19961	-1.77901	-1.94848	1.05458e-08	0.287323	1.26003	2.63694	-6.78149	-1.43733	1.25423e-05	0.287323	0.748876	2.12578	-5.00248
Feces	F_LOG2_valerylphenylalanine	-1.74444	0.161744	-2.06554	-1.42334	95.0183	-1.36061	0.161744	-1.68171	-1.03951	95.0183	-0.200971	0.161744	-0.522073	0.120131	95.0183	2	2	68	30.5357	3.44418e-10	F_LOG2_valerylphenylalanine	-0.383835	0.156329	0.205654	-0.108932	0.876601	-1.86641	-1.54347	5.84639e-10	0.205654	1.05071	2.03624	-7.50518	-1.15964	1.07061e-06	0.205654	0.66687	1.6524	-5.63877
Feces	F_LOG2_valine	-1.29922	0.17842	-1.6539	-0.944528	85.9906	0.1475	0.17842	-0.207188	0.502187	85.9906	0.76951	0.17842	0.414822	1.1242	85.9906	2	2	68	50.928	3.03771e-14	F_LOG2_valine	-1.44672	7.09944e-09	0.210338	0.942725	1.95071	-6.87804	-2.06873	6.56615e-11	0.210338	1.56474	2.57272	-9.83523	-0.62201	0.0117309	0.210338	0.11802	1.126	-2.95719
Feces	F_LOG2_val-val-ala	-0.849649	0.124612	-1.09686	-0.602434	100.39	-0.0256049	0.124612	-0.27282	0.22161	100.39	0.92239	0.124612	0.675175	1.1696	100.39	2	2	68	46.4756	1.89543e-13	F_LOG2_val-val-ala	-0.824044	8.6323e-05	0.18395	0.383283	1.26481	-4.47972	-1.77204	6.57029e-11	0.18395	1.33128	2.2128	-9.63326	-0.947995	7.06297e-06	0.18395	0.507233	1.38876	-5.15354
Feces	F_LOG2_valylglutamine	-0.601871	0.15849	-0.917741	-0.286	73.0016	-0.13561	0.15849	-0.45148	0.180261	73.0016	0.737554	0.15849	0.421683	1.05342	73.0016	2	2	68	33.2013	8.69838e-11	F_LOG2_valylglutamine	-0.466261	0.0183122	0.16688	0.0664007	0.866122	-2.79399	-1.33942	1.24451e-10	0.16688	0.939564	1.73929	-8.02626	-0.873163	5.22237e-06	0.16688	0.473302	1.27302	-5.23227
Feces	F_LOG2_valylglycine	-0.38094	0.104701	-0.588939	-0.17294	90.2522	0.0244702	0.104701	-0.183529	0.23247	90.2522	0.287448	0.104701	0.0794482	0.495447	90.2522	2	2	68	13.8844	8.78379e-06	F_LOG2_valylglycine	-0.40541	0.00634436	0.127794	0.0992025	0.711618	-3.17236	-0.668388	5.26465e-06	0.127794	0.36218	0.974595	-5.23018	-0.262978	0.106442	0.127794	-0.0432299	0.569185	-2.05782
Feces	F_LOG2_valylleucine	-0.735605	0.143898	-1.02109	-0.450121	100.125	-0.045417	0.143898	-0.330901	0.240068	100.125	0.93519	0.143898	0.649706	1.22067	100.125	2	2	68	37.6906	9.6508e-12	F_LOG2_valylleucine	-0.690188	0.00189657	0.193405	0.226772	1.1536	-3.56862	-1.6708	7.0178e-11	0.193405	1.20738	2.13421	-8.63884	-0.980607	9.70287e-06	0.193405	0.517191	1.44402	-5.07023
Feces	F_LOG2_vanillactate	-1.79042	0.193546	-2.17531	-1.40553	84.0226	-1.97312	0.193546	-2.35801	-1.58824	84.0226	-1.00338	0.193546	-1.38826	-0.618492	84.0226	2	2	68	10.5339	0.000103467	F_LOG2_vanillactate	0.182703	0.695878	0.224534	-0.720708	0.355302	0.813698	-0.787041	0.00231508	0.224534	0.249036	1.32505	-3.50522	-0.969744	0.00015307	0.224534	0.431739	1.50775	-4.31892
Feces	F_LOG2_vanillate	-1.93771	0.242986	-2.42002	-1.45539	96.145	-2.32607	0.242986	-2.80839	-1.84376	96.145	-0.324659	0.242986	-0.806972	0.157655	96.145	2	2	68	23.1107	2.19734e-08	F_LOG2_vanillate	0.388367	0.431769	0.312216	-1.13647	0.359733	1.2439	-1.61305	6.7229e-06	0.312216	0.864949	2.36115	-5.16644	-2.00142	4.81659e-08	0.312216	1.25332	2.74952	-6.41035
Feces	F_LOG2_xanthine	-0.0819062	0.100342	-0.281002	0.117189	99.1932	0.323684	0.100342	0.124589	0.52278	99.1932	-0.23132	0.100342	-0.430415	-0.0322246	99.1932	2	2	68	9.2974	0.000269513	F_LOG2_xanthine	-0.405591	0.00916174	0.133198	0.0864348	0.724746	-3.04501	0.149414	0.504111	0.133198	-0.46857	0.169742	1.12174	0.555004	0.000260582	0.133198	-0.87416	-0.235849	4.16675
Feces	F_LOG2_xanthosine	-0.475098	0.260625	-0.993198	0.0430017	86.0547	-1.62847	0.260625	-2.14657	-1.11037	86.0547	-0.473568	0.260625	-0.991668	0.0445314	86.0547	2	2	68	9.39697	0.000249265	F_LOG2_xanthosine	1.15337	0.00105249	0.307409	-1.88995	-0.416788	3.7519	-0.00152969	0.999986	0.307409	-0.735052	0.738111	-0.00497608	-1.1549	0.00103554	0.307409	0.418317	1.89148	-3.75688
Feces	F_LOG2_xanthurenate	-1.10746	0.300521	-1.70488	-0.510051	86.0486	-0.555094	0.300521	-1.15251	0.0423182	86.0486	0.86032	0.300521	0.262908	1.45773	86.0486	2	2	68	16.3985	1.54202e-06	F_LOG2_xanthurenate	-0.552369	0.270659	0.354451	-0.296928	1.40167	-1.55838	-1.96778	1.50878e-06	0.354451	1.11849	2.81708	-5.55164	-1.41541	0.000471927	0.354451	0.566117	2.26471	-3.99326
Feces	F_LOG2_xylose	-1.24886	0.335655	-1.9158	-0.581926	89.0103	-0.614029	0.335655	-1.28097	0.0529086	89.0103	-0.419323	0.335655	-1.08626	0.247614	89.0103	2	2	68	2.28841	0.109188	F_LOG2_xylose	-0.634835	0.267554	0.405538	-0.336873	1.60654	-1.56541	-0.829541	0.109206	0.405538	-0.142167	1.80125	-2.04553	-0.194706	0.88092	0.405538	-0.777002	1.16641	-0.480117
Serum	S_LOG2_1-(1-enyl-oleoyl)-GPE (P-18:1)*	0.0537254	0.0973538	-0.139504	0.246955	96.6307	0.296408	0.0973538	0.103178	0.489638	96.6307	-0.0865667	0.0973538	-0.279796	0.106663	96.6307	2	2	68	4.75323	0.01169	S_LOG2_1-(1-enyl-oleoyl)-GPE (P-18:1)*	-0.242683	0.137831	0.125682	-0.0584638	0.543829	-1.93092	0.140292	0.507454	0.125682	-0.441438	0.160854	1.11625	0.382975	0.00910572	0.125682	-0.684121	-0.0818284	3.04717
Serum	S_LOG2_1-(1-enyl-palmitoyl)-2-arachidonoyl-GPC (P-16:0/20:4)*	-0.0631149	0.0414505	-0.14575	0.0195205	71.7321	1.96704	0.0414505	1.88441	2.04968	71.7321	-0.255341	0.0414505	-0.337976	-0.172706	71.7321	2	2	68	1632.2	3.40093e-58	S_LOG2_1-(1-enyl-palmitoyl)-2-arachidonoyl-GPC (P-16:0/20:4)*	-2.03016	6.56295e-11	0.0431036	1.92688	2.13344	-47.0995	0.192226	9.278e-05	0.0431036	-0.295506	-0.0889457	4.45963	2.22238	6.56295e-11	0.0431036	-2.32566	-2.1191	51.5591
Serum	S_LOG2_1-(1-enyl-palmitoyl)-2-arachidonoyl-GPE (P-16:0/20:4)*	-0.136152	0.0616522	-0.259103	-0.0132009	70.333	1.4563	0.0616522	1.33335	1.57925	70.333	-0.304309	0.0616522	-0.42726	-0.181358	70.333	2	2	68	472.574	1.29545e-40	S_LOG2_1-(1-enyl-palmitoyl)-2-arachidonoyl-GPE (P-16:0/20:4)*	-1.59245	6.56295e-11	0.0632066	1.441	1.7439	-25.1944	0.168157	0.0259955	0.0632066	-0.319606	-0.0167081	2.66044	1.76061	6.56295e-11	0.0632066	-1.91205	-1.60916	27.8548
Serum	S_LOG2_1-(1-enyl-palmitoyl)-2-linoleoyl-GPC (P-16:0/18:2)*	-0.568079	0.0527082	-0.673781	-0.462377	53.3694	0.447976	0.0527082	0.342274	0.553678	53.3694	-0.0804281	0.0527082	-0.18613	0.025274	53.3694	2	2	68	285.987	7.86626e-34	S_LOG2_1-(1-enyl-palmitoyl)-2-linoleoyl-GPC (P-16:0/18:2)*	-1.01605	6.56295e-11	0.0424957	0.914231	1.11788	-23.9096	-0.487651	6.56295e-11	0.0424957	0.385827	0.589474	-11.4753	0.528404	6.56295e-11	0.0424957	-0.630228	-0.42658	12.4343
Serum	S_LOG2_1-(1-enyl-palmitoyl)-2-linoleoyl-GPE (P-16:0/18:2)*	-2.49153	0.0600287	-2.61062	-2.37245	100.888	0.228096	0.0600287	0.109013	0.347178	100.888	-2.23003	0.0600287	-2.34911	-2.11094	100.888	2	2	68	674.822	1.41911e-45	S_LOG2_1-(1-enyl-palmitoyl)-2-linoleoyl-GPE (P-16:0/18:2)*	-2.71963	6.56295e-11	0.081682	2.52391	2.91535	-33.2953	-0.261506	0.00582396	0.081682	0.0657882	0.457224	-3.20151	2.45812	6.56295e-11	0.081682	-2.65384	-2.26241	30.0938
Serum	S_LOG2_1-(1-enyl-palmitoyl)-2-oleoyl-GPC (P-16:0/18:1)*	-0.277639	0.052693	-0.383912	-0.171365	42.8882	0.317146	0.052693	0.210872	0.42342	42.8882	-0.0945881	0.052693	-0.200862	0.0116855	42.8882	2	2	68	196.77	5.27456e-29	S_LOG2_1-(1-enyl-palmitoyl)-2-oleoyl-GPC (P-16:0/18:1)*	-0.594785	6.56295e-11	0.0307121	0.521195	0.668374	-19.3664	-0.18305	2.97834e-07	0.0307121	0.109461	0.25664	-5.9602	0.411734	6.56295e-11	0.0307121	-0.485323	-0.338145	13.4062
Serum	S_LOG2_1-(1-enyl-palmitoyl)-2-oleoyl-GPE (P-16:0/18:1)*	-0.310281	0.0546161	-0.419287	-0.201275	67.2763	0.964416	0.0546161	0.85541	1.07342	67.2763	-0.0169572	0.0546161	-0.125963	0.0920488	67.2763	2	2	68	303.672	1.26319e-34	S_LOG2_1-(1-enyl-palmitoyl)-2-oleoyl-GPE (P-16:0/18:1)*	-1.2747	6.56295e-11	0.0541772	1.14488	1.40451	-23.5283	-0.293324	2.58318e-06	0.0541772	0.16351	0.423137	-5.41415	0.981373	6.56295e-11	0.0541772	-1.11119	-0.851559	18.1141
Serum	S_LOG2_1-(1-enyl-palmitoyl)-2-palmitoleoyl-GPC (P-16:0/16:1)*	-0.50923	0.0650615	-0.639818	-0.378642	51.4557	0.52517	0.0650615	0.394582	0.655758	51.4557	-0.0321134	0.0650615	-0.162702	0.0984749	51.4557	2	2	68	211.641	6.31033e-30	S_LOG2_1-(1-enyl-palmitoyl)-2-palmitoleoyl-GPC (P-16:0/16:1)*	-1.0344	6.56295e-11	0.0503278	0.91381	1.15499	-20.5533	-0.477117	6.57676e-11	0.0503278	0.356527	0.597707	-9.48018	0.557284	6.56297e-11	0.0503278	-0.677874	-0.436693	11.0731
Serum	S_LOG2_1-(1-enyl-palmitoyl)-2-palmitoyl-GPC (P-16:0/16:0)*	-0.361324	0.0577518	-0.47767	-0.244978	44.6143	0.684336	0.0577518	0.56799	0.800682	44.6143	-0.128338	0.0577518	-0.244684	-0.0119917	44.6143	2	2	68	456.227	3.95168e-40	S_LOG2_1-(1-enyl-palmitoyl)-2-palmitoyl-GPC (P-16:0/16:0)*	-1.04566	6.56295e-11	0.0363466	0.95857	1.13275	-28.7692	-0.232987	4.82064e-08	0.0363466	0.145897	0.320076	-6.41014	0.812673	6.56295e-11	0.0363466	-0.899763	-0.725584	22.359
Serum	S_LOG2_1-(1-enyl-palmitoyl)-GPC (P-16:0)*	-0.171686	0.074306	-0.319289	-0.0240827	90.8394	1.11292	0.074306	0.965312	1.26052	90.8394	-0.406831	0.074306	-0.554434	-0.259227	90.8394	2	2	68	161.137	1.58026e-26	S_LOG2_1-(1-enyl-palmitoyl)-GPC (P-16:0)*	-1.2846	6.56295e-11	0.0911362	1.06623	1.50297	-14.0954	0.235145	0.0318882	0.0911362	-0.453515	-0.0167736	2.58014	1.51975	6.56295e-11	0.0911362	-1.73812	-1.30137	16.6755
Serum	S_LOG2_1-(1-enyl-palmitoyl)-GPE (P-16:0)*	-0.0509305	0.0618088	-0.173719	0.0718575	90.3212	0.737899	0.0618088	0.615111	0.860687	90.3212	-0.419385	0.0618088	-0.542173	-0.296597	90.3212	2	2	68	122.696	2.74382e-23	S_LOG2_1-(1-enyl-palmitoyl)-GPE (P-16:0)*	-0.78883	6.56321e-11	0.0754844	0.607962	0.969698	-10.4502	0.368455	1.97865e-05	0.0754844	-0.549322	-0.187587	4.8812	1.15728	6.56295e-11	0.0754844	-1.33815	-0.976417	15.3314
Serum	S_LOG2_1-(1-enyl-stearoyl)-2-arachidonoyl-GPE (P-18:0/20:4)*	0.034817	0.0617471	-0.0895042	0.159138	45.5806	0.178347	0.0617471	0.0540257	0.302668	45.5806	-0.106143	0.0617471	-0.230464	0.0181781	45.5806	2	2	68	24.8808	7.78357e-09	S_LOG2_1-(1-enyl-stearoyl)-2-arachidonoyl-GPE (P-18:0/20:4)*	-0.14353	0.00195568	0.0403298	0.0468959	0.240164	-3.5589	0.14096	0.00238877	0.0403298	-0.237594	-0.0443263	3.49519	0.28449	3.45808e-09	0.0403298	-0.381124	-0.187856	7.05409
Serum	S_LOG2_1-(1-enyl-stearoyl)-2-linoleoyl-GPE (P-18:0/18:2)*	-0.230372	0.072215	-0.375244	-0.0855004	52.5849	0.0536959	0.072215	-0.0911757	0.198567	52.5849	0.0814887	0.072215	-0.0633829	0.22636	52.5849	2	2	68	18.1596	4.79634e-07	S_LOG2_1-(1-enyl-stearoyl)-2-linoleoyl-GPE (P-18:0/18:2)*	-0.284068	1.47451e-05	0.0572766	0.146828	0.421308	-4.95958	-0.311861	2.29216e-06	0.0572766	0.17462	0.449101	-5.44482	-0.0277928	0.878534	0.0572766	-0.109447	0.165033	-0.485238
Serum	S_LOG2_1-(1-enyl-stearoyl)-2-oleoyl-GPE (P-18:0/18:1)	-0.118815	0.0688252	-0.256825	0.019195	53.6013	0.0967782	0.0688252	-0.0412316	0.234788	53.6013	0.0790588	0.0688252	-0.058951	0.217069	53.6013	2	2	68	9.21732	0.000287023	S_LOG2_1-(1-enyl-stearoyl)-2-oleoyl-GPE (P-18:0/18:1)	-0.215593	0.000720476	0.0557514	0.0820075	0.349179	-3.86704	-0.197874	0.00201639	0.0557514	0.0642881	0.331459	-3.54922	0.0177194	0.945885	0.0557514	-0.151305	0.115866	0.317828
Serum	S_LOG2_1-(1-enyl-stearoyl)-GPE (P-18:0)*	0.181826	0.0706989	0.0411013	0.322551	78.9111	0.0159531	0.0706989	-0.124772	0.156678	78.9111	-0.201723	0.0706989	-0.342448	-0.0609979	78.9111	2	2	68	11.9879	3.47049e-05	S_LOG2_1-(1-enyl-stearoyl)-GPE (P-18:0)*	0.165873	0.0950832	0.0785688	-0.354132	0.0223851	2.11118	0.383549	1.97498e-05	0.0785688	-0.571808	-0.195291	4.8817	0.217676	0.0194936	0.0785688	-0.405934	-0.0294177	2.77051
Serum	S_LOG2_1,2,3-benzenetriol sulfate (2)	-0.700475	0.28362	-1.26346	-0.137491	95.9813	-0.943186	0.28362	-1.50617	-0.380203	95.9813	1.55296	0.28362	0.989978	2.11594	95.9813	2	2	68	28.6207	9.59127e-10	S_LOG2_1,2,3-benzenetriol sulfate (2)	0.242711	0.783331	0.36386	-1.11455	0.629132	0.667046	-2.25344	1.16452e-07	0.36386	1.38159	3.12528	-6.19314	-2.49615	7.63819e-09	0.36386	1.6243	3.36799	-6.86019
Serum	S_LOG2_1,2-dilinolenoyl-GPC (18:3/18:3)*	0.452276	0.200044	0.0552225	0.84933	96.5918	-1.25128	0.200044	-1.64834	-0.854231	96.5918	-1.3654	0.200044	-1.76246	-0.968349	96.5918	2	2	68	31.106	2.55372e-10	S_LOG2_1,2-dilinolenoyl-GPC (18:3/18:3)*	1.70356	2.22815e-08	0.258155	-2.32213	-1.085	6.59897	1.81768	3.64702e-09	0.258155	-2.43624	-1.19911	7.04103	0.114118	0.898059	0.258155	-0.732683	0.504446	0.442053
Serum	S_LOG2_1,2-dilinoleoyl-GPC (18:2/18:2)	-0.20549	0.0401187	-0.285502	-0.125477	70.092	-0.151266	0.0401187	-0.231279	-0.071254	70.092	0.366242	0.0401187	0.28623	0.446255	70.092	2	2	68	118.348	7.14184e-23	S_LOG2_1,2-dilinoleoyl-GPC (18:2/18:2)	-0.0542232	0.388198	0.0410276	-0.0440827	0.152529	-1.32163	-0.571732	6.56295e-11	0.0410276	0.473426	0.670038	-13.9353	-0.517509	6.56295e-11	0.0410276	0.419203	0.615815	-12.6137
Serum	S_LOG2_1,2-dilinoleoyl-GPE (18:2/18:2)*	-1.89033	0.127339	-2.14293	-1.63773	101.143	-1.50754	0.127339	-1.76014	-1.25493	101.143	0.406197	0.127339	0.153596	0.658798	101.143	2	2	68	99.8593	5.8108e-21	S_LOG2_1,2-dilinoleoyl-GPE (18:2/18:2)*	-0.382798	0.0786551	0.174124	-0.0344197	0.800016	-2.19842	-2.29653	6.56295e-11	0.174124	1.87931	2.71375	-13.189	-1.91373	6.56297e-11	0.174124	1.49651	2.33095	-10.9906
Serum	S_LOG2_1,2-dipalmitoyl-GPC (16:0/16:0)	-0.135942	0.0343792	-0.204637	-0.0672477	63.3218	0.0614494	0.0343792	-0.00724507	0.130144	63.3218	0.107966	0.0343792	0.0392714	0.17666	63.3218	2	2	68	31.7159	1.85993e-10	S_LOG2_1,2-dipalmitoyl-GPC (16:0/16:0)	-0.197392	1.91519e-07	0.0325192	0.119473	0.275311	-6.07	-0.243908	5.95029e-10	0.0325192	0.165989	0.321827	-7.50043	-0.0465164	0.331145	0.0325192	-0.0314026	0.124435	-1.43043
Serum	S_LOG2_1,5-anhydroglucitol (1,5-AG)	-0.224424	0.140704	-0.507107	0.0582596	49.4998	-0.481771	0.140704	-0.764454	-0.199087	49.4998	1.18688	0.140704	0.904201	1.46957	49.4998	2	2	68	149.997	1.16603e-25	S_LOG2_1,5-anhydroglucitol (1,5-AG)	0.257347	0.0407846	0.103736	-0.505908	-0.00878553	2.48079	-1.41131	6.56295e-11	0.103736	1.16275	1.65987	-13.6048	-1.66865	6.56295e-11	0.103736	1.42009	1.91722	-16.0856
Serum	S_LOG2_1-arachidonoyl-GPA (20:4)	0.0889647	0.118524	-0.146221	0.32415	98.7363	0.151567	0.118524	-0.0836192	0.386752	98.7363	-0.866436	0.118524	-1.10162	-0.631251	98.7363	2	2	68	26.5893	2.94323e-09	S_LOG2_1-arachidonoyl-GPA (20:4)	-0.0626018	0.915667	0.156474	-0.312324	0.437528	-0.400079	0.955401	1.65756e-07	0.156474	-1.33033	-0.580475	6.10582	1.018	3.26072e-08	0.156474	-1.39293	-0.643077	6.5059
Serum	S_LOG2_1-arachidonoyl-GPC* (20:4)*	0.0215663	0.0570933	-0.0924346	0.135567	65.6731	-0.0450039	0.0570933	-0.159005	0.0689971	65.6731	-0.138809	0.0570933	-0.25281	-0.0248077	65.6731	2	2	68	4.20079	0.0190469	S_LOG2_1-arachidonoyl-GPC* (20:4)*	0.0665702	0.4588	0.0555947	-0.19978	0.06664	1.19742	0.160375	0.0143289	0.0555947	-0.293585	-0.0271647	2.88471	0.0938047	0.217426	0.0555947	-0.227015	0.0394055	1.6873
Serum	S_LOG2_1-arachidonoyl-GPE (20:4n6)*	-0.432611	0.0582014	-0.548788	-0.316433	66.7779	0.0872582	0.0582014	-0.0289195	0.203436	66.7779	0.203358	0.0582014	0.0871805	0.319536	66.7779	2	2	68	69.6066	3.52462e-17	S_LOG2_1-arachidonoyl-GPE (20:4n6)*	-0.519869	6.64311e-11	0.0574078	0.382314	0.657423	-9.05571	-0.635969	6.56297e-11	0.0574078	0.498414	0.773523	-11.0781	-0.1161	0.114572	0.0574078	-0.0214546	0.253655	-2.02237
Serum	S_LOG2_1-arachidonoyl-GPI* (20:4)*	0.223803	0.111247	0.00309225	0.444513	100.048	-0.00923711	0.111247	-0.229948	0.211473	100.048	0.0528746	0.111247	-0.167836	0.273585	100.048	2	2	68	1.07099	0.348377	S_LOG2_1-arachidonoyl-GPI* (20:4)*	0.23304	0.3399	0.164914	-0.628189	0.162109	1.4131	0.170928	0.556628	0.164914	-0.566077	0.224221	1.03647	-0.0621117	0.924878	0.164914	-0.333037	0.457261	-0.376632
Serum	S_LOG2_1-arachidonylglycerol (20:4)	0.117472	0.205031	-0.290763	0.525707	77.4089	-0.0340435	0.205031	-0.442279	0.374192	77.4089	-0.014356	0.205031	-0.422591	0.393879	77.4089	2	2	68	0.268441	0.765377	S_LOG2_1-arachidonylglycerol (20:4)	0.151516	0.779474	0.224873	-0.690331	0.3873	0.673785	0.131828	0.827943	0.224873	-0.670644	0.406988	0.586235	-0.0196875	0.995783	0.224873	-0.519128	0.558503	-0.0875498
Serum	S_LOG2_1-carboxyethylisoleucine	-0.902479	0.134219	-1.16931	-0.635647	85.7085	-0.182581	0.134219	-0.449413	0.0842507	85.7085	0.380222	0.134219	0.11339	0.647054	85.7085	2	2	68	33.1743	8.81825e-11	S_LOG2_1-carboxyethylisoleucine	-0.719898	6.4571e-05	0.157868	0.341633	1.09816	-4.56014	-1.2827	1.04525e-10	0.157868	0.904436	1.66097	-8.12517	-0.562803	0.00191817	0.157868	0.184538	0.941069	-3.56503
Serum	S_LOG2_1-carboxyethylleucine	-0.36887	0.0867535	-0.541595	-0.196144	77.6486	-0.111176	0.0867535	-0.283901	0.0615495	77.6486	0.612376	0.0867535	0.439651	0.785101	77.6486	2	2	68	56.9294	2.98083e-15	S_LOG2_1-carboxyethylleucine	-0.257694	0.0233073	0.0953511	0.0292237	0.486164	-2.70258	-0.981246	6.56344e-11	0.0953511	0.752776	1.20972	-10.2909	-0.723552	4.32508e-10	0.0953511	0.495082	0.952022	-7.58829
Serum	S_LOG2_1-carboxyethylphenylalanine	-0.483025	0.0894527	-0.660852	-0.305199	85.9879	0.0728592	0.0894527	-0.104967	0.250686	85.9879	0.392856	0.0894527	0.215029	0.570682	85.9879	2	2	68	35.3278	3.01593e-11	S_LOG2_1-carboxyethylphenylalanine	-0.555884	4.49198e-06	0.105453	0.303209	0.80856	-5.27139	-0.875881	8.39012e-11	0.105453	0.623206	1.12856	-8.30589	-0.319997	0.00943955	0.105453	0.0673213	0.572672	-3.0345
Serum	S_LOG2_1-carboxyethylvaline	-0.347975	0.0756804	-0.49854	-0.19741	81.5406	-0.0434754	0.0756804	-0.19404	0.10709	81.5406	0.280996	0.0756804	0.130431	0.431561	81.5406	2	2	68	26.7473	2.69383e-09	S_LOG2_1-carboxyethylvaline	-0.304499	0.00207392	0.0860099	0.0984115	0.510587	-3.54028	-0.62897	1.22315e-09	0.0860099	0.422883	0.835058	-7.31277	-0.324471	0.000984032	0.0860099	0.118383	0.530559	-3.77249
Serum	S_LOG2_1-cerotoyl-GPC (26:0)*	-0.259993	0.0748099	-0.409033	-0.110954	74.687	0.0974945	0.0748099	-0.0515446	0.246534	74.687	-0.0351749	0.0748099	-0.184214	0.113864	74.687	2	2	68	10.1945	0.000134201	S_LOG2_1-cerotoyl-GPC (26:0)*	-0.357488	9.06068e-05	0.0800424	0.165699	0.549277	-4.46623	-0.224819	0.017603	0.0800424	0.0330295	0.416608	-2.80874	0.132669	0.229036	0.0800424	-0.324459	0.0591196	1.65749
Serum	S_LOG2_1-dihomo-linolenylglycerol (20:3)	0.498502	0.166396	0.167104	0.829899	76.1368	-0.0492858	0.166396	-0.380683	0.282112	76.1368	-0.00601527	0.166396	-0.337413	0.325382	76.1368	2	2	68	5.69805	0.00515386	S_LOG2_1-dihomo-linolenylglycerol (20:3)	0.547788	0.00939768	0.180427	-0.980108	-0.115467	3.03606	0.504517	0.0182024	0.180427	-0.936837	-0.072197	2.79624	-0.0432705	0.968806	0.180427	-0.38905	0.475591	-0.239823
Serum	S_LOG2_1-dihomo-linoleoylglycerol (20:2)	-0.618853	0.275808	-1.16594	-0.0717631	101.599	-0.744399	0.275808	-1.29149	-0.197309	101.599	-0.760553	0.275808	-1.30764	-0.213463	101.599	2	2	68	0.0827726	0.920653	S_LOG2_1-dihomo-linoleoylglycerol (20:2)	0.125546	0.942042	0.381294	-1.03916	0.788071	0.329264	0.1417	0.926783	0.381294	-1.05532	0.771917	0.371629	0.0161539	0.999011	0.381294	-0.929771	0.897463	0.0423659
Serum	S_LOG2_1-docosahexaenoylglycerol (22:6)	0.585019	0.232125	0.122389	1.04765	72.9453	-1.51744	0.232125	-1.98007	-1.05481	72.9453	-1.02272	0.232125	-1.48535	-0.560089	72.9453	2	2	68	40.4984	2.61393e-12	S_LOG2_1-docosahexaenoylglycerol (22:6)	2.10246	7.08291e-11	0.244279	-2.68778	-1.51714	8.60678	1.60774	2.39288e-08	0.244279	-2.19305	-1.02242	6.58155	-0.494722	0.113898	0.244279	-0.0905944	1.08004	-2.02523
Serum	S_LOG2_1-eicosapentaenoylglycerol (20:5)*	0.118502	0.175316	-0.229385	0.466388	98.4944	-2.49674	0.175316	-2.84463	-2.14886	98.4944	-2.5781	0.175316	-2.92598	-2.23021	98.4944	2	2	68	88.3395	1.23883e-19	S_LOG2_1-eicosapentaenoylglycerol (20:5)*	2.61524	6.56295e-11	0.230805	-3.16827	-2.06221	11.331	2.6966	6.56295e-11	0.230805	-3.24963	-2.14357	11.6835	0.0813554	0.933875	0.230805	-0.634385	0.471675	0.352486
Serum	S_LOG2_1-lignoceroyl-GPC (24:0)	-0.0426823	0.0681818	-0.179141	0.0937766	58.4378	0.0270384	0.0681818	-0.109421	0.163497	58.4378	0.00845252	0.0681818	-0.128006	0.144911	58.4378	2	2	68	0.719927	0.49046	S_LOG2_1-lignoceroyl-GPC (24:0)	-0.0697207	0.481864	0.0601771	-0.0744693	0.213911	-1.15859	-0.0511348	0.673564	0.0601771	-0.0930551	0.195325	-0.849739	0.0185858	0.948817	0.0601771	-0.162776	0.125604	0.308852
Serum	S_LOG2_1-linolenoylglycerol (18:3)	0.339238	0.206319	-0.0701231	0.7486	99.397	-0.382888	0.206319	-0.792249	0.0264737	99.397	-0.314636	0.206319	-0.723998	0.0947251	99.397	2	2	68	4.21646	0.0187831	S_LOG2_1-linolenoylglycerol (18:3)	0.722126	0.0281084	0.274578	-1.38004	-0.0642113	2.62995	0.653875	0.0517701	0.274578	-1.31179	0.00404008	2.38138	-0.0682514	0.96653	0.274578	-0.589663	0.726166	-0.248568
Serum	S_LOG2_1-linolenoyl-GPC (18:3)*	0.225103	0.0710842	0.0838988	0.366307	90.8064	0.00313118	0.0710842	-0.138073	0.144335	90.8064	-0.213246	0.0710842	-0.35445	-0.0720416	90.8064	2	2	68	12.6471	2.13916e-05	S_LOG2_1-linolenoyl-GPC (18:3)*	0.221972	0.0346715	0.0871607	-0.430817	-0.0131264	2.54669	0.438348	1.13366e-05	0.0871607	-0.647194	-0.229503	5.0292	0.216377	0.0406139	0.0871607	-0.425222	-0.00753156	2.4825
Serum	S_LOG2_1-linoleoyl-2-arachidonoyl-GPC (18:2/20:4n6)*	-0.0831688	0.0427705	-0.168891	0.00255311	54.7729	-0.0809684	0.0427705	-0.16669	0.00475348	54.7729	0.0509154	0.0427705	-0.0348065	0.136637	54.7729	2	2	68	9.38584	0.00025145	S_LOG2_1-linoleoyl-2-arachidonoyl-GPC (18:2/20:4n6)*	-0.00220037	0.997878	0.0354456	-0.0827306	0.0871313	-0.0620773	-0.134084	0.000951283	0.0354456	0.0491533	0.219015	-3.78282	-0.131884	0.00116479	0.0354456	0.0469529	0.216815	-3.72074
Serum	S_LOG2_1-linoleoyl-2-linolenoyl-GPC (18:2/18:3)*	-0.173344	0.0685776	-0.310349	-0.0363384	63.8538	-0.141076	0.0685776	-0.278082	-0.00407063	63.8538	0.264598	0.0685776	0.127593	0.401604	63.8538	2	2	68	27.932	1.39689e-09	S_LOG2_1-linoleoyl-2-linolenoyl-GPC (18:2/18:3)*	-0.0322678	0.874369	0.0653084	-0.124217	0.188753	-0.494083	-0.437942	1.43859e-08	0.0653084	0.281457	0.594427	-6.70575	-0.405674	1.0803e-07	0.0653084	0.249189	0.56216	-6.21167
Serum	S_LOG2_1-linoleoylglycerol (18:2)	0.284694	0.164911	-0.0428935	0.612282	90.7321	-0.0880286	0.164911	-0.415616	0.239559	90.7321	0.311876	0.164911	-0.0157114	0.639464	90.7321	2	2	68	2.44534	0.0942873	S_LOG2_1-linoleoylglycerol (18:2)	0.372723	0.163051	0.202083	-0.856932	0.111487	1.84441	-0.0271821	0.990076	0.202083	-0.457027	0.511392	-0.13451	-0.399905	0.125204	0.202083	-0.0843046	0.884114	-1.97892
Serum	S_LOG2_1-linoleoyl-GPA (18:2)*	0.255873	0.0605302	0.13568	0.376066	93.494	0.202125	0.0605302	0.0819324	0.322318	93.494	-0.401681	0.0605302	-0.521873	-0.281488	93.494	2	2	68	46.248	2.08702e-13	S_LOG2_1-linoleoyl-GPA (18:2)*	0.0537477	0.759677	0.075927	-0.235676	0.128181	0.707887	0.657554	6.9788e-11	0.075927	-0.839482	-0.475625	8.66033	0.603806	1.45722e-10	0.075927	-0.785734	-0.421877	7.95245
Serum	S_LOG2_1-linoleoyl-GPC (18:2)	-0.0195754	0.0419826	-0.103081	0.0639296	82.7688	-0.146788	0.0419826	-0.230293	-0.0632826	82.7688	0.116413	0.0419826	0.0329078	0.199918	82.7688	2	2	68	14.9124	4.26613e-06	S_LOG2_1-linoleoyl-GPC (18:2)	0.127212	0.027461	0.0482035	-0.242712	-0.0117122	2.63907	-0.135988	0.0170268	0.0482035	0.0204883	0.251488	-2.82113	-0.263201	2.15857e-06	0.0482035	0.147701	0.378701	-5.4602
Serum	S_LOG2_1-linoleoyl-GPE (18:2)*	-0.444528	0.0656628	-0.575683	-0.313373	64.5565	-0.0640512	0.0656628	-0.195206	0.0671036	64.5565	0.661144	0.0656628	0.529989	0.792299	64.5565	2	2	68	158.581	2.47422e-26	S_LOG2_1-linoleoyl-GPE (18:2)*	-0.380477	2.23736e-07	0.0630827	0.229325	0.531629	-6.0314	-1.10567	6.56295e-11	0.0630827	0.95452	1.25682	-17.5273	-0.725195	6.56295e-11	0.0630827	0.574043	0.876347	-11.4959
Serum	S_LOG2_1-linoleoyl-GPG (18:2)*	-0.270004	0.124826	-0.517609	-0.0223999	101.536	0.210573	0.124826	-0.037032	0.458177	101.536	0.549774	0.124826	0.302169	0.797378	101.536	2	2	68	11.436	5.23203e-05	S_LOG2_1-linoleoyl-GPG (18:2)*	-0.480577	0.0185168	0.172261	0.0678245	0.89333	-2.78983	-0.819778	3.11767e-05	0.172261	0.407026	1.23253	-4.75894	-0.339201	0.127705	0.172261	-0.0735513	0.751954	-1.96912
Serum	S_LOG2_1-linoleoyl-GPI* (18:2)*	0.00197227	0.124923	-0.245813	0.249757	101.995	0.0258948	0.124923	-0.22189	0.27368	101.995	0.28927	0.124923	0.041485	0.537055	101.995	2	2	68	1.62047	0.20535	S_LOG2_1-linoleoyl-GPI* (18:2)*	-0.0239226	0.989993	0.177102	-0.400431	0.448276	-0.135078	-0.287298	0.243319	0.177102	-0.137055	0.711651	-1.62222	-0.263375	0.303419	0.177102	-0.160978	0.687728	-1.48714
Serum	S_LOG2_1-methyl-4-imidazoleacetate	0.171842	0.128725	-0.0837003	0.427384	95.2529	-0.215999	0.128725	-0.471541	0.0395434	95.2529	0.682584	0.128725	0.427042	0.938126	95.2529	2	2	68	15.1001	3.74528e-06	S_LOG2_1-methyl-4-imidazoleacetate	0.38784	0.0538608	0.164022	-0.780853	0.00517265	2.36456	-0.510742	0.00752088	0.164022	0.117729	0.903755	-3.11386	-0.898583	2.01025e-06	0.164022	0.50557	1.2916	-5.47842
Serum	S_LOG2_1-methyl-5-imidazoleacetate	-0.579657	0.0909263	-0.761076	-0.398237	68.4367	0.0204772	0.0909263	-0.160942	0.201897	68.4367	0.302896	0.0909263	0.121477	0.484316	68.4367	2	2	68	48.6725	7.58589e-14	S_LOG2_1-methyl-5-imidazoleacetate	-0.600134	2.52194e-08	0.0913624	0.381221	0.819047	-6.56872	-0.882553	6.56952e-11	0.0913624	0.66364	1.10147	-9.65991	-0.282419	0.00802838	0.0913624	0.0635064	0.501332	-3.0912
Serum	S_LOG2_1-methyl-5-imidazolelactate	-0.578154	0.0734961	-0.725874	-0.430433	48.6827	0.290721	0.0734961	0.143001	0.438441	48.6827	0.299889	0.0734961	0.152168	0.447609	48.6827	2	2	68	181.091	5.76891e-28	S_LOG2_1-methyl-5-imidazolelactate	-0.868874	6.56295e-11	0.0529987	0.741884	0.995864	-16.3942	-0.878042	6.56295e-11	0.0529987	0.751052	1.00503	-16.5672	-0.00916794	0.983643	0.0529987	-0.117822	0.136158	-0.172984
Serum	S_LOG2_1-methyladenosine	0.0263065	0.0558005	-0.0853396	0.137953	59.2658	-0.110997	0.0558005	-0.222643	0.00064951	59.2658	0.0168575	0.0558005	-0.0947886	0.128504	59.2658	2	2	68	4.72737	0.0119583	S_LOG2_1-methyladenosine	0.137303	0.0204427	0.0498819	-0.256825	-0.0177813	2.75256	0.00944906	0.980418	0.0498819	-0.128971	0.110073	0.189428	-0.127854	0.0332781	0.0498819	0.00833221	0.247376	-2.56313
Serum	S_LOG2_1-methylguanidine	0.227926	0.0810735	0.0658496	0.390003	61.7461	-0.369423	0.0810735	-0.5315	-0.207346	61.7461	0.00154295	0.0810735	-0.160534	0.16362	61.7461	2	2	68	32.2487	1.41336e-10	S_LOG2_1-methylguanidine	0.59735	1.45289e-10	0.0751029	-0.777303	-0.417396	7.95374	0.226383	0.00999459	0.0751029	-0.406337	-0.0464297	3.01431	-0.370966	1.59058e-05	0.0751029	0.191012	0.55092	-4.93944
Serum	S_LOG2_1-methylhistamine	-0.349124	0.142942	-0.633178	-0.0650695	88.3005	-0.302775	0.142942	-0.586829	-0.0187211	88.3005	0.117781	0.142942	-0.166273	0.401835	88.3005	2	2	68	4.4886	0.0147568	S_LOG2_1-methylhistamine	-0.0463484	0.960655	0.171707	-0.365078	0.457774	-0.269927	-0.466905	0.0223176	0.171707	0.0554786	0.878331	-2.71919	-0.420556	0.0440254	0.171707	0.00913024	0.831982	-2.44927
Serum	S_LOG2_1-methylhistidine	-0.360128	0.0625935	-0.485569	-0.234687	54.9824	0.396922	0.0625935	0.271481	0.522363	54.9824	-0.0319997	0.0625935	-0.157441	0.0934414	54.9824	2	2	68	106.285	1.17996e-21	S_LOG2_1-methylhistidine	-0.757051	6.56295e-11	0.0520778	0.632267	0.881834	-14.5369	-0.328129	7.52574e-08	0.0520778	0.203345	0.452912	-6.30074	0.428922	9.00826e-11	0.0520778	-0.553705	-0.304139	8.23618
Serum	S_LOG2_1-methylhypoxanthine	0.0305394	0.0599266	-0.0890168	0.150096	68.809	-0.134516	0.0599266	-0.254072	-0.0149595	68.809	0.0887173	0.0599266	-0.0308388	0.208274	68.809	2	2	68	7.33777	0.00130162	S_LOG2_1-methylhypoxanthine	0.165055	0.0216883	0.0604574	-0.309917	-0.0201934	2.7301	-0.058178	0.603049	0.0604574	-0.0866837	0.20304	-0.962297	-0.223233	0.00127674	0.0604574	0.0783714	0.368095	-3.6924
Serum	S_LOG2_1-methylnicotinamide	-0.734098	0.0849656	-0.903008	-0.565187	85.8266	1.4822	0.0849656	1.31329	1.65111	85.8266	-0.0515796	0.0849656	-0.220491	0.117331	85.8266	2	2	68	257.511	1.87079e-32	S_LOG2_1-methylnicotinamide	-2.21629	6.56295e-11	0.100032	1.97661	2.45598	-22.1559	-0.682518	8.8957e-09	0.100032	0.442832	0.922204	-6.823	1.53378	6.56295e-11	0.100032	-1.77346	-1.29409	15.3329
Serum	S_LOG2_1-myristoyl-2-arachidonoyl-GPC (14:0/20:4)*	-0.226605	0.0937913	-0.415243	-0.0379667	47.4332	-0.138021	0.0937913	-0.32666	0.0506169	47.4332	0.477985	0.0937913	0.289347	0.666624	47.4332	2	2	68	69.3093	3.88642e-17	S_LOG2_1-myristoyl-2-arachidonoyl-GPC (14:0/20:4)*	-0.0885836	0.368182	0.0651944	-0.0676284	0.244796	-1.35876	-0.70459	6.56301e-11	0.0651944	0.548378	0.860802	-10.8075	-0.616007	6.57867e-11	0.0651944	0.459795	0.772219	-9.44876
Serum	S_LOG2_1-myristoyl-2-palmitoyl-GPC (14:0/16:0)	-0.429239	0.0688437	-0.566554	-0.291924	69.7048	-0.220402	0.0688437	-0.357717	-0.0830877	69.7048	0.553539	0.0688437	0.416224	0.690853	69.7048	2	2	68	109.048	6.08025e-22	S_LOG2_1-myristoyl-2-palmitoyl-GPC (14:0/16:0)	-0.208837	0.0110587	0.0701188	0.0408253	0.376848	-2.97832	-0.982778	6.56295e-11	0.0701188	0.814766	1.15079	-14.0159	-0.773941	6.56297e-11	0.0701188	0.60593	0.941952	-11.0376
Serum	S_LOG2_1-oleoyl-2-arachidonoyl-GPE (18:1/20:4)*	-0.591473	0.0756158	-0.741555	-0.441391	96.7101	-0.14085	0.0756158	-0.290932	0.0092318	96.7101	0.598613	0.0756158	0.448531	0.748695	96.7101	2	2	68	75.6531	5.12356e-18	S_LOG2_1-oleoyl-2-arachidonoyl-GPE (18:1/20:4)*	-0.450623	5.33694e-05	0.0976951	0.216536	0.68471	-4.61255	-1.19009	6.56295e-11	0.0976951	0.956	1.42417	-12.1816	-0.739463	4.63119e-10	0.0976951	0.505377	0.97355	-7.5691
Serum	S_LOG2_1-oleoyl-2-arachidonoyl-GPI (18:1/20:4)*	-0.372115	0.076625	-0.525026	-0.219203	67.7897	-0.0286862	0.076625	-0.181598	0.124225	67.7897	0.296324	0.076625	0.143412	0.449235	67.7897	2	2	68	38.2369	7.45534e-12	S_LOG2_1-oleoyl-2-arachidonoyl-GPI (18:1/20:4)*	-0.343429	8.24798e-05	0.0764469	0.160255	0.526603	-4.49238	-0.668439	6.85653e-11	0.0764469	0.485265	0.851613	-8.74383	-0.32501	0.000194033	0.0764469	0.141836	0.508184	-4.25145
Serum	S_LOG2_1-oleoyl-2-docosahexaenoyl-GPC (18:1/22:6)*	-0.177792	0.138705	-0.452924	0.0973398	101.665	-0.0841587	0.138705	-0.359291	0.190973	101.665	-0.154249	0.138705	-0.429381	0.120883	101.665	2	2	68	0.118497	0.888437	S_LOG2_1-oleoyl-2-docosahexaenoyl-GPC (18:1/22:6)*	-0.0936335	0.886524	0.200102	-0.385829	0.573096	-0.467929	-0.0235432	0.992398	0.200102	-0.455919	0.503006	-0.117656	0.0700903	0.934673	0.200102	-0.549553	0.409372	0.350273
Serum	S_LOG2_1-oleoylglycerol (18:1)	0.0477222	0.176194	-0.301869	0.397313	99.3636	-0.239375	0.176194	-0.588966	0.110216	99.3636	0.100168	0.176194	-0.249423	0.449759	99.3636	2	2	68	1.21633	0.302681	S_LOG2_1-oleoylglycerol (18:1)	0.287097	0.442746	0.234387	-0.84871	0.274516	1.22489	-0.0524459	0.972788	0.234387	-0.509167	0.614059	-0.223758	-0.339543	0.322084	0.234387	-0.22207	0.901156	-1.44864
Serum	S_LOG2_1-oleoyl-GPC (18:1)	0.0189802	0.0431266	-0.0669775	0.104938	72.6777	-0.103186	0.0431266	-0.189144	-0.0172288	72.6777	0.0313825	0.0431266	-0.0545752	0.11734	72.6777	2	2	68	5.3987	0.00666649	S_LOG2_1-oleoyl-GPC (18:1)	0.122167	0.0235373	0.0452669	-0.23063	-0.0137029	2.69881	-0.0124023	0.95949	0.0452669	-0.0960614	0.120866	-0.273981	-0.134569	0.0112312	0.0452669	0.0261052	0.243033	-2.97279
Serum	S_LOG2_1-oleoyl-GPE (18:1)	-0.465141	0.0608489	-0.586686	-0.343596	64.3971	0.0409712	0.0608489	-0.0805739	0.162516	64.3971	0.573069	0.0608489	0.451524	0.694614	64.3971	2	2	68	158.363	2.57132e-26	S_LOG2_1-oleoyl-GPE (18:1)	-0.506112	6.95448e-11	0.058343	0.366317	0.645908	-8.67478	-1.03821	6.56295e-11	0.058343	0.898415	1.17801	-17.7949	-0.532098	6.62428e-11	0.058343	0.392302	0.671893	-9.12016
Serum	S_LOG2_1-oleoyl-GPI (18:1)	0.130079	0.141623	-0.15084	0.410997	101.679	-0.197381	0.141623	-0.478299	0.0835378	101.679	-0.0141067	0.141623	-0.295025	0.266812	101.679	2	2	68	1.39849	0.253982	S_LOG2_1-oleoyl-GPI (18:1)	0.32746	0.224715	0.196265	-0.797728	0.142809	1.66846	0.144185	0.743847	0.196265	-0.614454	0.326084	0.734647	-0.183274	0.620943	0.196265	-0.286995	0.653543	-0.93381
Serum	S_LOG2_1-palmitoleoyl-2-linolenoyl-GPC (16:1/18:3)*	-0.276999	0.073839	-0.424276	-0.129723	69.7523	-0.0539318	0.073839	-0.201208	0.0933447	69.7523	0.224442	0.073839	0.077166	0.371719	69.7523	2	2	68	22.2958	3.58176e-08	S_LOG2_1-palmitoleoyl-2-linolenoyl-GPC (16:1/18:3)*	-0.223068	0.0114915	0.0752441	0.0427756	0.40336	-2.96458	-0.501442	1.70573e-08	0.0752441	0.32115	0.681734	-6.6642	-0.278374	0.00124733	0.0752441	0.0980822	0.458666	-3.69961
Serum	S_LOG2_1-palmitoleoyl-2-linoleoyl-GPC (16:1/18:2)*	-0.446653	0.0507602	-0.548234	-0.345071	58.7138	0.0168068	0.0507602	-0.0847744	0.118388	58.7138	0.247595	0.0507602	0.146014	0.349177	58.7138	2	2	68	123.495	2.30782e-23	S_LOG2_1-palmitoleoyl-2-linoleoyl-GPC (16:1/18:2)*	-0.463459	6.56342e-11	0.0449942	0.355649	0.57127	-10.3004	-0.694248	6.56295e-11	0.0449942	0.586438	0.802058	-15.4297	-0.230789	7.74842e-06	0.0449942	0.122978	0.338599	-5.1293
Serum	S_LOG2_1-palmitoleoylglycerol (16:1)*	-0.281719	0.200831	-0.680109	0.116672	101.107	-0.184756	0.200831	-0.583146	0.213635	101.107	-0.0169366	0.200831	-0.415327	0.381454	101.107	2	2	68	0.417217	0.660553	S_LOG2_1-palmitoleoylglycerol (16:1)*	-0.0969628	0.941588	0.293302	-0.605816	0.799742	-0.33059	-0.264782	0.640433	0.293302	-0.437997	0.967561	-0.902762	-0.167819	0.835362	0.293302	-0.53496	0.870598	-0.572172
Serum	S_LOG2_1-palmitoleoyl-GPC* (16:1)*	-0.221468	0.057279	-0.336086	-0.10685	58.9266	0.00430412	0.057279	-0.110314	0.118922	58.9266	0.151398	0.057279	0.0367804	0.266016	58.9266	2	2	68	27.1873	2.10771e-09	S_LOG2_1-palmitoleoyl-GPC* (16:1)*	-0.225772	0.000102369	0.0509395	0.103716	0.347828	-4.43216	-0.372866	1.1898e-09	0.0509395	0.250811	0.494922	-7.31979	-0.147094	0.0142153	0.0509395	0.0250383	0.26915	-2.88762
Serum	S_LOG2_1-palmitoyl-2-arachidonoyl-GPC (16:0/20:4n6)	-0.0169062	0.0284502	-0.0738144	0.0400019	60.0368	0.0526977	0.0284502	-0.00421053	0.109606	60.0368	-0.0705965	0.0284502	-0.127505	-0.0136883	60.0368	2	2	68	11.5482	4.81136e-05	S_LOG2_1-palmitoyl-2-arachidonoyl-GPC (16:0/20:4n6)	-0.0696039	0.0231257	0.0257261	0.00796184	0.131246	-2.70558	0.0536903	0.100102	0.0257261	-0.115332	0.00795178	2.087	0.123294	2.75248e-05	0.0257261	-0.184936	-0.0616521	4.79258
Serum	S_LOG2_1-palmitoyl-2-arachidonoyl-GPE (16:0/20:4)*	-0.510501	0.07182	-0.653211	-0.367792	88.7903	0.101383	0.07182	-0.0413263	0.244093	88.7903	0.183378	0.07182	0.0406688	0.326088	88.7903	2	2	68	38.3244	7.15498e-12	S_LOG2_1-palmitoyl-2-arachidonoyl-GPE (16:0/20:4)*	-0.611884	3.31853e-09	0.0866174	0.404341	0.819428	-7.06422	-0.693879	1.28366e-10	0.0866174	0.486336	0.901423	-8.01085	-0.0819951	0.612886	0.0866174	-0.125548	0.289539	-0.946635
Serum	S_LOG2_1-palmitoyl-2-arachidonoyl-GPI (16:0/20:4)*	-0.138728	0.073532	-0.285539	0.00808382	65.9998	0.0689886	0.073532	-0.0778228	0.2158	65.9998	0.0474422	0.073532	-0.0993692	0.194254	65.9998	2	2	68	5.04979	0.00902082	S_LOG2_1-palmitoyl-2-arachidonoyl-GPI (16:0/20:4)*	-0.207716	0.0141299	0.0718784	0.0354886	0.379944	-2.88983	-0.18617	0.0311014	0.0718784	0.0139423	0.358397	-2.59006	0.0215464	0.95171	0.0718784	-0.193774	0.150681	0.299762
Serum	S_LOG2_1-palmitoyl-2-docosahexaenoyl-GPC (16:0/22:6)	0.672528	0.0596538	0.553684	0.791372	74.6972	-0.389275	0.0596538	-0.50812	-0.270431	74.6972	-0.130317	0.0596538	-0.249161	-0.0114725	74.6972	2	2	68	150.449	1.07266e-25	S_LOG2_1-palmitoyl-2-docosahexaenoyl-GPC (16:0/22:6)	1.0618	6.56295e-11	0.0638323	-1.21475	-0.908855	16.6343	0.802845	6.56295e-11	0.0638323	-0.955793	-0.649897	12.5774	-0.258958	0.00038022	0.0638323	0.10601	0.411907	-4.05685
Serum	S_LOG2_1-palmitoyl-2-docosahexaenoyl-GPE (16:0/22:6)*	0.322161	0.102838	0.117404	0.526917	77.4841	-0.511466	0.102838	-0.716222	-0.306709	77.4841	-0.0329863	0.102838	-0.237743	0.17177	77.4841	2	2	68	27.4758	1.79616e-09	S_LOG2_1-palmitoyl-2-docosahexaenoyl-GPE (16:0/22:6)*	0.833626	9.18657e-10	0.112865	-1.10406	-0.563191	7.38604	0.355147	0.00683872	0.112865	-0.625583	-0.0847116	3.14665	-0.478479	0.000202393	0.112865	0.208044	0.748915	-4.23939
Serum	S_LOG2_1-palmitoyl-2-linoleoyl-GPC (16:0/18:2)	-0.11907	0.0207579	-0.160401	-0.077738	77.2943	0.00856408	0.0207579	-0.0327676	0.0498958	77.2943	0.210709	0.0207579	0.169377	0.25204	77.2943	2	2	68	106.912	1.01398e-21	S_LOG2_1-palmitoyl-2-linoleoyl-GPC (16:0/18:2)	-0.127634	1.19042e-06	0.0227435	0.0731383	0.182129	-5.61188	-0.329778	6.56295e-11	0.0227435	0.275283	0.384274	-14.4999	-0.202144	6.72395e-11	0.0227435	0.147649	0.25664	-8.88801
Serum	S_LOG2_1-palmitoyl-2-linoleoyl-GPE (16:0/18:2)	-1.08982	0.110506	-1.30911	-0.870536	98.266	-0.153315	0.110506	-0.372603	0.0659728	98.266	0.429238	0.110506	0.20995	0.648526	98.266	2	2	68	55.7854	4.58454e-15	S_LOG2_1-palmitoyl-2-linoleoyl-GPE (16:0/18:2)	-0.936509	4.03376e-08	0.145109	0.588814	1.2842	-6.45382	-1.51906	6.56319e-11	0.145109	1.17137	1.86676	-10.4684	-0.582553	0.000439041	0.145109	0.234858	0.930249	-4.01458
Serum	S_LOG2_1-palmitoyl-2-linoleoyl-GPI (16:0/18:2)	-0.532995	0.0550196	-0.642695	-0.423295	71.2349	0.12382	0.0550196	0.0141207	0.23352	71.2349	0.19121	0.0550196	0.0815105	0.30091	71.2349	2	2	68	98.7812	7.6496e-21	S_LOG2_1-palmitoyl-2-linoleoyl-GPI (16:0/18:2)	-0.656815	6.56295e-11	0.0569289	0.520408	0.793222	-11.5375	-0.724205	6.56295e-11	0.0569289	0.587798	0.860612	-12.7212	-0.0673898	0.46687	0.0569289	-0.0690172	0.203797	-1.18375
Serum	S_LOG2_1-palmitoyl-2-oleoyl-GPC (16:0/18:1)	-0.148648	0.0183655	-0.185228	-0.112069	75.8229	0.0641145	0.0183655	0.0275351	0.100694	75.8229	0.0256998	0.0183655	-0.0108796	0.0622792	75.8229	2	2	68	65.2119	1.53855e-16	S_LOG2_1-palmitoyl-2-oleoyl-GPC (16:0/18:1)	-0.212763	6.56304e-11	0.0198572	0.165183	0.260343	-10.7146	-0.174348	6.81536e-11	0.0198572	0.126768	0.221928	-8.78009	0.0384148	0.136843	0.0198572	-0.0859945	0.00916499	1.93455
Serum	S_LOG2_1-palmitoyl-2-oleoyl-GPE (16:0/18:1)	-0.461207	0.0666197	-0.593697	-0.328717	83.5834	0.0345201	0.0666197	-0.0979702	0.16701	83.5834	0.354969	0.0666197	0.222479	0.487459	83.5834	2	2	68	57.0293	2.87164e-15	S_LOG2_1-palmitoyl-2-oleoyl-GPE (16:0/18:1)	-0.495727	4.31356e-08	0.0770075	0.31121	0.680244	-6.43739	-0.816176	6.56308e-11	0.0770075	0.631659	1.00069	-10.5987	-0.320449	0.000265571	0.0770075	0.135932	0.504966	-4.16127
Serum	S_LOG2_1-palmitoyl-2-oleoyl-GPI (16:0/18:1)*	-0.0187659	0.0736964	-0.16574	0.128208	70.2295	-0.0158833	0.0736964	-0.162858	0.131091	70.2295	-0.122246	0.0736964	-0.269221	0.0247281	70.2295	2	2	68	1.28913	0.282157	S_LOG2_1-palmitoyl-2-oleoyl-GPI (16:0/18:1)*	-0.00288259	0.999196	0.0754735	-0.177959	0.183724	-0.0381934	0.10348	0.361661	0.0754735	-0.284322	0.0773612	1.37108	0.106363	0.34185	0.0754735	-0.287205	0.0744786	1.40928
Serum	S_LOG2_1-palmitoyl-2-palmitoleoyl-GPC (16:0/16:1)*	-0.307859	0.0403504	-0.388437	-0.227281	65.3211	0.0231319	0.0403504	-0.0574459	0.10371	65.3211	0.354237	0.0403504	0.27366	0.434815	65.3211	2	2	68	143.174	4.21367e-25	S_LOG2_1-palmitoyl-2-palmitoleoyl-GPC (16:0/16:1)*	-0.330991	7.5248e-11	0.0391267	0.23724	0.424742	-8.45946	-0.662096	6.56295e-11	0.0391267	0.568345	0.755848	-16.9218	-0.331105	7.51312e-11	0.0391267	0.237354	0.424857	-8.46238
Serum	S_LOG2_1-palmitoyl-2-stearoyl-GPC (16:0/18:0)	0.11636	0.0401164	0.0363763	0.196343	71.3273	-0.00284137	0.0401164	-0.0828248	0.0771421	71.3273	0.00406034	0.0401164	-0.0759231	0.0840438	71.3273	2	2	68	5.18829	0.00799775	S_LOG2_1-palmitoyl-2-stearoyl-GPC (16:0/18:0)	0.119201	0.014955	0.0415473	-0.218752	-0.01965	2.86905	0.112299	0.0232859	0.0415473	-0.211851	-0.0127483	2.70293	-0.00690171	0.984906	0.0415473	-0.0926494	0.106453	-0.166117
Serum	S_LOG2_1-palmitoylglycerol (16:0)	0.0458477	0.159284	-0.270347	0.362042	95.5709	0.0953725	0.159284	-0.220822	0.411567	95.5709	0.0888231	0.159284	-0.227371	0.405017	95.5709	2	2	68	0.0349328	0.965688	S_LOG2_1-palmitoylglycerol (16:0)	-0.0495248	0.967912	0.20356	-0.438223	0.537273	-0.243294	-0.0429754	0.975737	0.20356	-0.444773	0.530724	-0.21112	0.00654937	0.999429	0.20356	-0.494297	0.481199	0.0321742
Serum	S_LOG2_1-palmitoyl-GPA (16:0)	0.327652	0.1471	0.0358545	0.619449	101.273	0.239572	0.1471	-0.0522252	0.53137	101.273	-0.205606	0.1471	-0.497403	0.0861918	101.273	2	2	68	4.01713	0.0224381	S_LOG2_1-palmitoyl-GPA (16:0)	0.0880797	0.900391	0.201704	-0.571382	0.395222	0.436678	0.533258	0.0271329	0.201704	-1.01656	-0.0499556	2.64376	0.445178	0.0771604	0.201704	-0.92848	0.0381241	2.20708
Serum	S_LOG2_1-palmitoyl-GPC (16:0)	0.0226773	0.0398992	-0.0568444	0.102199	72.8461	0.00477455	0.0398992	-0.0747472	0.0842963	72.8461	-0.0605004	0.0398992	-0.140022	0.0190213	72.8461	2	2	68	2.17846	0.121054	S_LOG2_1-palmitoyl-GPC (16:0)	0.0179027	0.904625	0.0419479	-0.118414	0.0826085	0.426785	0.0831777	0.124203	0.0419479	-0.183689	0.0173335	1.98288	0.065275	0.271674	0.0419479	-0.165786	0.0352363	1.55609
Serum	S_LOG2_1-palmitoyl-GPE (16:0)	-0.0796915	0.051408	-0.181915	0.0225324	84.3797	0.0179627	0.051408	-0.0842611	0.120187	84.3797	0.0810142	0.051408	-0.0212096	0.183238	84.3797	2	2	68	3.66516	0.0307844	S_LOG2_1-palmitoyl-GPE (16:0)	-0.0976542	0.239037	0.0598136	-0.0456648	0.240973	-1.63264	-0.160706	0.024285	0.0598136	0.0173866	0.304025	-2.68677	-0.0630515	0.545653	0.0598136	-0.0802676	0.20637	-1.05413
Serum	S_LOG2_1-palmitoyl-GPG (16:0)*	-0.229016	0.121728	-0.470655	0.0126222	95.7104	0.0622373	0.121728	-0.179401	0.303876	95.7104	0.241833	0.121728	0.000194786	0.483472	95.7104	2	2	68	4.65418	0.0127528	S_LOG2_1-palmitoyl-GPG (16:0)*	-0.291253	0.155315	0.155768	-0.0819815	0.664488	-1.86979	-0.470849	0.00975869	0.155768	0.0976144	0.844084	-3.02276	-0.179596	0.485236	0.155768	-0.193639	0.552831	-1.15297
Serum	S_LOG2_1-palmitoyl-GPI* (16:0)	0.0449641	0.140455	-0.233648	0.323576	101.363	0.0521933	0.140455	-0.226419	0.330805	101.363	0.0275966	0.140455	-0.251015	0.306209	101.363	2	2	68	0.00767125	0.992359	S_LOG2_1-palmitoyl-GPI* (16:0)	-0.00722916	0.999309	0.204122	-0.481867	0.496326	-0.0354158	0.0173675	0.996017	0.204122	-0.506464	0.471729	0.085084	0.0245967	0.992028	0.204122	-0.513693	0.4645	0.1205
Serum	S_LOG2_1-pentanol sulfate	-2.4317	0.307987	-3.04572	-1.81769	71.6302	-1.3355	0.307987	-1.94952	-0.721486	71.6302	1.32322	0.307987	0.709208	1.93724	71.6302	2	2	68	72.8443	1.23805e-17	S_LOG2_1-pentanol sulfate	-1.0962	0.00295841	0.319944	0.329586	1.86282	-3.42623	-3.75493	6.56295e-11	0.319944	2.98831	4.52154	-11.7362	-2.65872	8.35925e-11	0.319944	1.89211	3.42534	-8.30996
Serum	S_LOG2_1-ribosyl-imidazoleacetate*	0.0182925	0.178877	-0.337717	0.374302	79.5229	-1.21679	0.178877	-1.5728	-0.860779	79.5229	0.917225	0.178877	0.561215	1.27323	79.5229	2	2	68	57.487	2.42137e-15	S_LOG2_1-ribosyl-imidazoleacetate*	1.23508	1.22665e-07	0.199842	-1.71392	-0.756242	6.1803	-0.898932	8.07626e-05	0.199842	0.420093	1.37777	-4.49822	-2.13401	6.56304e-11	0.199842	1.65517	2.61285	-10.6785
Serum	S_LOG2_1-stearoyl-2-arachidonoyl-GPC (18:0/20:4)	0.0471329	0.0273984	-0.00785926	0.102125	51.4772	-0.00659587	0.0273984	-0.061588	0.0483963	51.4772	-0.0320834	0.0273984	-0.0870756	0.0229088	51.4772	2	2	68	7.27401	0.00137176	S_LOG2_1-stearoyl-2-arachidonoyl-GPC (18:0/20:4)	0.0537288	0.035794	0.0212042	-0.104536	-0.00292141	2.53387	0.0792163	0.00110892	0.0212042	-0.130024	-0.0284089	3.73587	0.0254875	0.456106	0.0212042	-0.0762949	0.0253198	1.202
Serum	S_LOG2_1-stearoyl-2-arachidonoyl-GPE (18:0/20:4)	-0.11162	0.0533004	-0.217716	-0.00552388	78.7951	-0.0780379	0.0533004	-0.184134	0.0280581	78.7951	0.326661	0.0533004	0.220565	0.432757	78.7951	2	2	68	33.9847	5.86541e-11	S_LOG2_1-stearoyl-2-arachidonoyl-GPE (18:0/20:4)	-0.033582	0.837794	0.059174	-0.108204	0.175369	-0.567513	-0.438281	8.48446e-10	0.059174	0.296494	0.580067	-7.40664	-0.404699	8.3265e-09	0.059174	0.262912	0.546485	-6.83913
Serum	S_LOG2_1-stearoyl-2-arachidonoyl-GPI (18:0/20:4)	0.0983146	0.0598321	-0.0214273	0.218056	58.5782	-0.158118	0.0598321	-0.27786	-0.0383759	58.5782	-0.0743924	0.0598321	-0.194134	0.0453494	58.5782	2	2	68	12.2096	2.94698e-05	S_LOG2_1-stearoyl-2-arachidonoyl-GPI (18:0/20:4)	0.256432	2.26241e-05	0.0529239	-0.383243	-0.129622	4.84531	0.172707	0.0048491	0.0529239	-0.299518	-0.0458964	3.26331	-0.0837254	0.260322	0.0529239	-0.0430852	0.210536	-1.582
Serum	S_LOG2_1-stearoyl-2-docosahexaenoyl-GPC (18:0/22:6)	0.906499	0.0630635	0.780696	1.0323	69.1433	-0.435439	0.0630635	-0.561243	-0.309636	69.1433	-0.173689	0.0630635	-0.299492	-0.0478849	69.1433	2	2	68	248.238	5.61535e-32	S_LOG2_1-stearoyl-2-docosahexaenoyl-GPC (18:0/22:6)	1.34194	6.56295e-11	0.0638506	-1.49493	-1.18895	21.0169	1.08019	6.56295e-11	0.0638506	-1.23318	-0.927196	16.9174	-0.261751	0.000328667	0.0638506	0.108759	0.414743	-4.09942
Serum	S_LOG2_1-stearoyl-2-docosahexaenoyl-GPE (18:0/22:6)*	0.420902	0.0740119	0.273717	0.568086	83.8543	-0.573633	0.0740119	-0.720817	-0.426448	83.8543	-0.000394341	0.0740119	-0.147579	0.14679	83.8543	2	2	68	67.7918	6.42761e-17	S_LOG2_1-stearoyl-2-docosahexaenoyl-GPE (18:0/22:6)*	0.994534	6.56295e-11	0.0857431	-1.19998	-0.789086	11.599	0.421296	1.75343e-05	0.0857431	-0.626745	-0.215848	4.91347	-0.573238	1.56293e-08	0.0857431	0.36779	0.778687	-6.68553
Serum	S_LOG2_1-stearoyl-2-linoleoyl-GPC (18:0/18:2)*	0.0384421	0.0217053	-0.00482385	0.081708	72.2711	-0.129316	0.0217053	-0.172582	-0.0860497	72.2711	0.106298	0.0217053	0.0630316	0.149563	72.2711	2	2	68	57.1357	2.7598e-15	S_LOG2_1-stearoyl-2-linoleoyl-GPC (18:0/18:2)*	0.167758	8.94691e-10	0.0226918	-0.222129	-0.113386	7.39287	-0.0678555	0.0106933	0.0226918	0.0134838	0.122227	-2.99031	-0.235613	6.56328e-11	0.0226918	0.181241	0.289985	-10.3832
Serum	S_LOG2_1-stearoyl-2-linoleoyl-GPE (18:0/18:2)*	-0.262373	0.0585904	-0.378832	-0.145915	86.7936	-0.211258	0.0585904	-0.327716	-0.0947988	86.7936	0.786988	0.0585904	0.67053	0.903447	86.7936	2	2	68	144.838	3.06673e-25	S_LOG2_1-stearoyl-2-linoleoyl-GPE (18:0/18:2)*	-0.0511158	0.743503	0.0695242	-0.115471	0.217702	-0.735224	-1.04936	6.56295e-11	0.0695242	0.882775	1.21595	-15.0935	-0.998246	6.56295e-11	0.0695242	0.831659	1.16483	-14.3583
Serum	S_LOG2_1-stearoyl-2-linoleoyl-GPI (18:0/18:2)	-0.0813342	0.073127	-0.2271	0.0644317	72.2937	-0.085706	0.073127	-0.231472	0.0600598	72.2937	0.170481	0.073127	0.0247152	0.316247	72.2937	2	2	68	7.35732	0.00128086	S_LOG2_1-stearoyl-2-linoleoyl-GPI (18:0/18:2)	0.00437186	0.9982	0.0764678	-0.187596	0.178852	0.0571725	-0.251815	0.00443562	0.0764678	0.0685913	0.435039	-3.29309	-0.256187	0.00373239	0.0764678	0.0729632	0.439411	-3.35026
Serum	S_LOG2_1-stearoyl-2-oleoyl-GPC (18:0/18:1)	0.113592	0.0349464	0.0437495	0.183434	62.6618	-0.123659	0.0349464	-0.193502	-0.0538171	62.6618	-0.071633	0.0349464	-0.141475	-0.00179076	62.6618	2	2	68	28.9564	7.99708e-10	S_LOG2_1-stearoyl-2-oleoyl-GPC (18:0/18:1)	0.237251	1.63758e-09	0.0327729	-0.315778	-0.158724	7.23924	0.185225	1.01709e-06	0.0327729	-0.263752	-0.106698	5.65176	-0.0520263	0.257959	0.0327729	-0.0265007	0.130553	-1.58748
Serum	S_LOG2_1-stearoyl-2-oleoyl-GPE (18:0/18:1)	-0.313006	0.07182	-0.456119	-0.169893	73.7407	-0.262939	0.07182	-0.406052	-0.119826	73.7407	0.549339	0.07182	0.406226	0.692452	73.7407	2	2	68	80.795	1.0787e-18	S_LOG2_1-stearoyl-2-oleoyl-GPE (18:0/18:1)	-0.0500673	0.788823	0.0761607	-0.132421	0.232555	-0.657391	-0.862346	6.56295e-11	0.0761607	0.679857	1.04483	-11.3227	-0.812278	6.56304e-11	0.0761607	0.62979	0.994766	-10.6653
Serum	S_LOG2_1-stearoyl-2-oleoyl-GPI (18:0/18:1)*	0.354131	0.0784303	0.197373	0.510889	62.4385	-0.189587	0.0784303	-0.346346	-0.0328293	62.4385	-0.0279486	0.0784303	-0.184707	0.12881	62.4385	2	2	68	28.9908	7.84993e-10	S_LOG2_1-stearoyl-2-oleoyl-GPI (18:0/18:1)*	0.543719	8.24319e-10	0.0733352	-0.719437	-0.368001	7.41415	0.38208	5.68811e-06	0.0733352	-0.557798	-0.206362	5.21004	-0.161639	0.077671	0.0733352	-0.0140792	0.337357	-2.20411
Serum	S_LOG2_1-stearoyl-GPC (18:0)	0.188381	0.04907	0.0904666	0.286294	68.1428	-0.116029	0.04907	-0.213943	-0.0181149	68.1428	-0.157931	0.04907	-0.255845	-0.0600172	68.1428	2	2	68	29.5808	5.7174e-10	S_LOG2_1-stearoyl-GPC (18:0)	0.304409	1.16127e-07	0.0491472	-0.422171	-0.186648	6.19383	0.346312	3.56786e-09	0.0491472	-0.464073	-0.22855	7.04642	0.0419023	0.671792	0.0491472	-0.159664	0.0758591	0.852587
Serum	S_LOG2_1-stearoyl-GPE (18:0)	0.00546927	0.048382	-0.0914308	0.102369	56.5467	-0.0485877	0.048382	-0.145488	0.0483123	56.5467	0.115407	0.048382	0.0185067	0.212307	56.5467	2	2	68	8.15075	0.000671278	S_LOG2_1-stearoyl-GPE (18:0)	0.054057	0.39687	0.0413963	-0.153246	0.0451323	1.30584	-0.109937	0.0263118	0.0413963	0.0107482	0.209127	-2.65574	-0.163994	0.00052519	0.0413963	0.0648052	0.263184	-3.96158
Serum	S_LOG2_1-stearoyl-GPG (18:0)	-0.063944	0.124649	-0.311189	0.183301	101.87	0.0153136	0.124649	-0.231932	0.262559	101.87	0.334405	0.124649	0.0871597	0.58165	101.87	2	2	68	2.79134	0.0683807	S_LOG2_1-stearoyl-GPG (18:0)	-0.0792576	0.897188	0.178489	-0.34842	0.506935	-0.444047	-0.398349	0.0730288	0.178489	-0.0293282	0.826026	-2.23178	-0.319091	0.181359	0.178489	-0.108586	0.746769	-1.78773
Serum	S_LOG2_1-stearoyl-GPI (18:0)	0.336179	0.122252	0.0936529	0.578704	100.63	-0.0896717	0.122252	-0.332197	0.152854	100.63	-0.0225578	0.122252	-0.265084	0.219968	100.63	2	2	68	3.24031	0.0452721	S_LOG2_1-stearoyl-GPI (18:0)	0.42585	0.0535038	0.179882	-0.856864	0.00516322	2.36739	0.358736	0.121357	0.179882	-0.78975	0.0722771	1.99429	-0.0671139	0.926226	0.179882	-0.3639	0.498127	-0.3731
Serum	S_LOG2_1-stearoyl-GPS (18:0)*	0.242197	0.249736	-0.253725	0.738119	93.058	0.0636928	0.249736	-0.432229	0.559615	93.058	-0.449614	0.249736	-0.945536	0.0463077	93.058	2	2	68	2.64884	0.0780254	S_LOG2_1-stearoyl-GPS (18:0)*	0.178504	0.835463	0.312082	-0.926281	0.569273	0.571978	0.691811	0.0755186	0.312082	-1.43959	0.0559659	2.21676	0.513307	0.234113	0.312082	-1.26108	0.23447	1.64479
Serum	S_LOG2_2,2'-Methylenebis(6-tert-butyl-p-cresol)	0.0684773	0.0497549	-0.0302469	0.167202	99.0221	-0.145834	0.0497549	-0.244559	-0.0471102	99.0221	-0.0183454	0.0497549	-0.11707	0.0803788	99.0221	2	2	68	5.35002	0.0069527	S_LOG2_2,2'-Methylenebis(6-tert-butyl-p-cresol)	0.214312	0.00502073	0.0659089	-0.372236	-0.0563879	3.25164	0.0868228	0.390559	0.0659089	-0.244747	0.0711011	1.31731	-0.127489	0.136905	0.0659089	-0.0304349	0.285413	-1.93432
Serum	S_LOG2_2,3-dihydroxy-2-methylbutyrate	-0.0619994	0.0676702	-0.196241	0.0722422	100.874	0.0761993	0.0676702	-0.0580423	0.210441	100.874	0.144721	0.0676702	0.0104794	0.278963	100.874	2	2	68	2.61684	0.0803777	S_LOG2_2,3-dihydroxy-2-methylbutyrate	-0.138199	0.296746	0.0920559	-0.0823759	0.358773	-1.50125	-0.20672	0.070799	0.0920559	-0.0138541	0.427295	-2.2456	-0.0685217	0.73805	0.0920559	-0.152053	0.289096	-0.74435
Serum	S_LOG2_2,3-dihydroxy-5-methylthio-4-pentenoate (DMTPA)*	0.0849885	0.0439006	-0.00272411	0.172701	63.5839	-0.165494	0.0439006	-0.253207	-0.0777814	63.5839	0.0978802	0.0439006	0.0101676	0.185593	63.5839	2	2	68	25.3985	5.7798e-09	S_LOG2_2,3-dihydroxy-5-methylthio-4-pentenoate (DMTPA)*	0.250482	2.42073e-07	0.041665	-0.350316	-0.150649	6.01181	-0.0128917	0.948636	0.041665	-0.0869417	0.112725	-0.309412	-0.263374	6.92422e-08	0.041665	0.163541	0.363207	-6.32123
Serum	S_LOG2_2,3-dihydroxyisovalerate	0.055806	0.0983423	-0.139314	0.250926	99.5004	-0.334507	0.0983423	-0.529628	-0.139387	99.5004	0.398017	0.0983423	0.202897	0.593137	99.5004	2	2	68	15.6441	2.575e-06	S_LOG2_2,3-dihydroxyisovalerate	0.390313	0.0110591	0.131052	-0.704326	-0.0763006	2.97831	-0.342211	0.0294773	0.131052	0.0281983	0.656224	-2.61126	-0.732524	1.29974e-06	0.131052	0.418512	1.04654	-5.58957
Serum	S_LOG2_2,4-di-tert-butylphenol	0.190006	0.0828688	0.0256154	0.354397	100.931	0.0097985	0.0828688	-0.154592	0.174189	100.931	0.0931089	0.0828688	-0.0712818	0.2575	100.931	2	2	68	1.10412	0.337373	S_LOG2_2,4-di-tert-butylphenol	0.180208	0.304626	0.121384	-0.471055	0.11064	1.48461	0.0968972	0.705358	0.121384	-0.387745	0.193951	0.798269	-0.0833104	0.77224	0.121384	-0.207537	0.374158	-0.686336
Serum	S_LOG2_2,6-dihydroxybenzoic acid	-0.532329	0.171854	-0.873795	-0.190863	89.0858	-2.48168	0.171854	-2.82315	-2.14022	89.0858	2.04716	0.171854	1.7057	2.38863	89.0858	2	2	68	239.114	1.71634e-31	S_LOG2_2,6-dihydroxybenzoic acid	1.94935	6.58361e-11	0.207762	-2.44717	-1.45153	9.38261	-2.57949	6.56295e-11	0.207762	2.08167	3.07731	-12.4156	-4.52884	6.56295e-11	0.207762	4.03103	5.02666	-21.7982
Serum	S_LOG2_2-aminoadipate	0.0374153	0.0680091	-0.0986703	0.173501	59.0072	0.229426	0.0680091	0.0933403	0.365511	59.0072	-0.518055	0.0680091	-0.654141	-0.38197	59.0072	2	2	68	82.1843	7.16588e-19	S_LOG2_2-aminoadipate	-0.192011	0.00637439	0.0605569	0.0469105	0.337111	-3.17075	0.55547	6.61227e-11	0.0605569	-0.70057	-0.41037	9.1727	0.747481	6.56295e-11	0.0605569	-0.892581	-0.602381	12.3435
Serum	S_LOG2_2-aminobutyrate	0.32237	0.0575196	0.208278	0.436462	101.874	0.0725938	0.0575196	-0.0414977	0.186685	101.874	-0.2898	0.0575196	-0.403891	-0.175708	101.874	2	2	68	29.3683	6.40681e-10	S_LOG2_2-aminobutyrate	0.249776	0.00761502	0.0803255	-0.442244	-0.0573087	3.10955	0.61217	3.85526e-10	0.0803255	-0.804637	-0.419702	7.62111	0.362393	7.69723e-05	0.0803255	-0.554861	-0.169926	4.51156
Serum	S_LOG2_2-aminoheptanoate	-0.743848	0.139717	-1.02365	-0.464045	56.7676	-0.471981	0.139717	-0.751784	-0.192178	56.7676	1.37917	0.139717	1.09937	1.65897	56.7676	2	2	68	185.381	2.94791e-28	S_LOG2_2-aminoheptanoate	-0.271867	0.0676663	0.119996	-0.0156543	0.559387	-2.26564	-2.12302	6.56295e-11	0.119996	1.8355	2.41054	-17.6925	-1.85115	6.56295e-11	0.119996	1.56363	2.13867	-15.4268
Serum	S_LOG2_2-aminophenol sulfate	0.0180924	0.136381	-0.252715	0.2889	93.4669	-2.25401	0.136381	-2.52482	-1.9832	93.4669	1.08278	0.136381	0.811973	1.35359	93.4669	2	2	68	198.623	4.01865e-29	S_LOG2_2-aminophenol sulfate	2.2721	6.56295e-11	0.171031	-2.68191	-1.8623	13.2847	-1.06469	1.02302e-07	0.171031	0.654882	1.4745	-6.22511	-3.33679	6.56295e-11	0.171031	2.92698	3.7466	-19.5098
Serum	S_LOG2_2-arachidonoylglycerol (20:4)	-0.568314	0.266217	-1.09929	-0.0373398	69.8441	-1.04444	0.266217	-1.57542	-0.51347	69.8441	0.245515	0.266217	-0.285459	0.776489	69.8441	2	2	68	11.5412	4.83654e-05	S_LOG2_2-arachidonoylglycerol (20:4)	0.476131	0.193155	0.271544	-1.12678	0.174515	1.75342	-0.813829	0.010493	0.271544	0.163183	1.46447	-2.99704	-1.28996	3.21702e-05	0.271544	0.639314	1.9406	-4.75046
Serum	S_LOG2_2'-deoxycytidine	0.193533	0.0498198	0.094438	0.292627	82.7216	-0.664582	0.0498198	-0.763677	-0.565488	82.7216	0.121617	0.0498198	0.0225228	0.220712	82.7216	2	2	68	138.618	1.02177e-24	S_LOG2_2'-deoxycytidine	0.858115	6.56295e-11	0.0571797	-0.995123	-0.721107	15.0073	0.0719152	0.423877	0.0571797	-0.208923	0.0650927	1.25771	-0.7862	6.56295e-11	0.0571797	0.649192	0.923208	-13.7496
Serum	S_LOG2_2'-deoxyuridine	-0.0599715	0.120501	-0.3018	0.181857	51.7645	0.0787642	0.120501	-0.163064	0.320592	51.7645	-0.399909	0.120501	-0.641737	-0.158081	51.7645	2	2	68	13.7675	9.54485e-06	S_LOG2_2'-deoxyuridine	-0.138736	0.307804	0.0938691	-0.0861835	0.363655	-1.47797	0.339938	0.0016037	0.0938691	-0.564857	-0.115019	3.6214	0.478673	8.68473e-06	0.0938691	-0.703593	-0.253754	5.09937
Serum	S_LOG2_2-hydroxy-3-methylvalerate	0.246642	0.121997	0.00434523	0.488939	92.0099	-0.108214	0.121997	-0.350511	0.134082	92.0099	0.119632	0.121997	-0.122665	0.361929	92.0099	2	2	68	2.83194	0.0658639	S_LOG2_2-hydroxy-3-methylvalerate	0.354856	0.0559241	0.1511	-0.716905	0.00719233	2.34849	0.12701	0.679259	0.1511	-0.489059	0.235039	0.840572	-0.227846	0.29362	0.1511	-0.134202	0.589895	-1.50792
Serum	S_LOG2_2-hydroxy-4-(methylthio)butanoic acid	0.102454	0.138849	-0.173021	0.377928	99.9498	-0.173935	0.138849	-0.44941	0.10154	99.9498	0.480739	0.138849	0.205265	0.756214	99.9498	2	2	68	6.23401	0.00326671	S_LOG2_2-hydroxy-4-(methylthio)butanoic acid	0.276388	0.304568	0.186154	-0.722432	0.169655	1.48473	-0.378286	0.112291	0.186154	-0.0677573	0.824329	-2.03211	-0.654674	0.00223238	0.186154	0.208631	1.10072	-3.51684
Serum	S_LOG2_2-hydroxyadipate	-0.527133	0.109348	-0.744353	-0.309913	90.5616	0.544298	0.109348	0.327077	0.761518	90.5616	-0.436601	0.109348	-0.653821	-0.21938	90.5616	2	2	68	39.4378	4.25617e-12	S_LOG2_2-hydroxyadipate	-1.07143	1.29311e-10	0.133807	0.750816	1.39204	-8.00728	-0.0905321	0.777864	0.133807	-0.230082	0.411146	-0.676587	0.980898	1.13989e-09	0.133807	-1.30151	-0.660284	7.33069
Serum	S_LOG2_2-hydroxyarachidate*	0.14054	0.117131	-0.0918053	0.372885	101.429	0.110897	0.117131	-0.121448	0.343242	101.429	0.0117058	0.117131	-0.220639	0.244051	101.429	2	2	68	0.350425	0.705653	S_LOG2_2-hydroxyarachidate*	0.0296425	0.981535	0.161194	-0.415878	0.356593	0.183894	0.128834	0.704758	0.161194	-0.51507	0.257402	0.799248	0.0991913	0.81224	0.161194	-0.485427	0.287044	0.615354
Serum	S_LOG2_2-hydroxybehenate	0.0961673	0.102347	-0.106943	0.299278	97.7447	0.0317403	0.102347	-0.17137	0.234851	97.7447	-0.0183254	0.102347	-0.221436	0.184785	97.7447	2	2	68	0.368931	0.692849	S_LOG2_2-hydroxybehenate	0.0644271	0.879996	0.133637	-0.384633	0.255779	0.482106	0.114493	0.669203	0.133637	-0.434699	0.205714	0.856745	0.0500656	0.92564	0.133637	-0.370272	0.270141	0.37464
Serum	S_LOG2_2-hydroxybutyrate/2-hydroxyisobutyrate	0.22397	0.0859653	0.0531053	0.394835	87.0262	-0.00622751	0.0859653	-0.177092	0.164637	87.0262	-0.478929	0.0859653	-0.649793	-0.308064	87.0262	2	2	68	24.5894	9.21372e-09	S_LOG2_2-hydroxybutyrate/2-hydroxyisobutyrate	0.230197	0.0697205	0.1022	-0.475079	0.0146845	2.25241	0.702899	7.11084e-09	0.1022	-0.947781	-0.458017	6.87765	0.472701	5.09553e-05	0.1022	-0.717583	-0.227819	4.62524
Serum	S_LOG2_2-hydroxydecanoate	0.499711	0.12966	0.241955	0.757467	85.9966	-0.343162	0.12966	-0.600918	-0.0854059	85.9966	-0.152341	0.12966	-0.410098	0.105415	85.9966	2	2	68	16.7189	1.24311e-06	S_LOG2_2-hydroxydecanoate	0.842873	1.74954e-06	0.152863	-1.20915	-0.476598	5.5139	0.652052	0.000184651	0.152863	-1.01833	-0.285778	4.26559	-0.190821	0.429242	0.152863	-0.175454	0.557095	-1.24831
Serum	S_LOG2_2-hydroxyglutarate	0.096245	0.0460081	0.00495663	0.187533	99.1353	-0.398842	0.0460081	-0.49013	-0.307553	99.1353	0.220359	0.0460081	0.12907	0.311647	99.1353	2	2	68	57.6279	2.29794e-15	S_LOG2_2-hydroxyglutarate	0.495087	1.06687e-10	0.0610296	-0.641319	-0.348854	8.11224	-0.124114	0.111929	0.0610296	-0.0221187	0.270346	-2.03367	-0.619201	6.56384e-11	0.0610296	0.472968	0.765433	-10.1459
Serum	S_LOG2_2-hydroxyheptanoate*	-0.331156	0.0632647	-0.456858	-0.205453	89.1632	-0.0998373	0.0632647	-0.22554	0.0258652	89.1632	0.778614	0.0632647	0.652911	0.904316	89.1632	2	2	68	117.052	9.54998e-23	S_LOG2_2-hydroxyheptanoate*	-0.231319	0.00976572	0.0765321	0.0479405	0.414697	-3.0225	-1.10977	6.56295e-11	0.0765321	0.926391	1.29315	-14.5007	-0.878451	6.56295e-11	0.0765321	0.695073	1.06183	-11.4782
Serum	S_LOG2_2-hydroxylaurate	-0.484656	0.0915622	-0.667496	-0.301815	65.4084	-0.0516986	0.0915622	-0.234539	0.131142	65.4084	0.27364	0.0915622	0.0907993	0.456481	65.4084	2	2	68	36.6405	1.59389e-11	S_LOG2_2-hydroxylaurate	-0.432957	2.05291e-05	0.0888784	0.219996	0.645918	-4.87134	-0.758296	7.27389e-11	0.0888784	0.545335	0.971257	-8.53184	-0.325339	0.00141499	0.0888784	0.112378	0.5383	-3.66049
Serum	S_LOG2_2-hydroxymyristate	-0.331215	0.147219	-0.623672	-0.0387586	90.4574	0.110172	0.147219	-0.182284	0.402629	90.4574	0.218096	0.147219	-0.0743608	0.510553	90.4574	2	2	68	5.22884	0.00772139	S_LOG2_2-hydroxymyristate	-0.441388	0.0437119	0.179995	0.0101036	0.872672	-2.45223	-0.549311	0.00898592	0.179995	0.118027	0.980595	-3.05182	-0.107924	0.820796	0.179995	-0.323361	0.539208	-0.599593
Serum	S_LOG2_2-hydroxynervonate*	-0.0590926	0.109468	-0.276306	0.158121	98.8136	0.19033	0.109468	-0.0268839	0.407544	98.8136	0.00486462	0.109468	-0.212349	0.222078	98.8136	2	2	68	1.60426	0.208554	S_LOG2_2-hydroxynervonate*	-0.249423	0.203582	0.144649	-0.0971707	0.596016	-1.72433	-0.0639572	0.898015	0.144649	-0.282636	0.41055	-0.442154	0.185465	0.410046	0.144649	-0.532059	0.161128	1.28217
Serum	S_LOG2_2-hydroxyoctanoate	-0.087148	0.096726	-0.280004	0.105708	71.2059	0.196329	0.096726	0.00347268	0.389186	71.2059	0.0720527	0.096726	-0.120804	0.264909	71.2059	2	2	68	4.03399	0.0221024	S_LOG2_2-hydroxyoctanoate	-0.283477	0.0164793	0.100053	0.0437399	0.523214	-2.83326	-0.159201	0.256381	0.100053	-0.0805365	0.398938	-1.59116	0.124276	0.432804	0.100053	-0.364014	0.115461	1.2421
Serum	S_LOG2_2-hydroxyoleate	0.0402352	0.123755	-0.205917	0.286387	82.7992	0.187006	0.123755	-0.0591462	0.433157	82.7992	0.0151436	0.123755	-0.231008	0.261295	82.7992	2	2	68	0.853244	0.430541	S_LOG2_2-hydroxyoleate	-0.14677	0.558999	0.142128	-0.193782	0.487323	-1.03266	0.0250915	0.982969	0.142128	-0.365644	0.315461	0.176542	0.171862	0.451884	0.142128	-0.512414	0.168691	1.2092
Serum	S_LOG2_2-hydroxypalmitate	0.062589	0.124107	-0.183582	0.30876	101.802	0.19908	0.124107	-0.047091	0.445252	101.802	0.164925	0.124107	-0.0812463	0.411097	101.802	2	2	68	0.33809	0.714323	S_LOG2_2-hydroxypalmitate	-0.136491	0.710358	0.172752	-0.277439	0.550422	-0.7901	-0.102336	0.824664	0.172752	-0.311594	0.516267	-0.592387	0.0341554	0.978687	0.172752	-0.448086	0.379775	0.197713
Serum	S_LOG2_2-hydroxysebacate	-0.750993	0.152555	-1.05358	-0.448402	102	-1.45052	0.152555	-1.75312	-1.14793	102	0.10244	0.152555	-0.200151	0.405032	102	2	2	68	25.9713	4.17075e-09	S_LOG2_2-hydroxysebacate	0.699532	0.00517993	0.215829	-1.21668	-0.182385	3.24114	-0.853433	0.000538376	0.215829	0.336287	1.37058	-3.95421	-1.55296	1.95242e-09	0.215829	1.03582	2.07011	-7.19535
Serum	S_LOG2_2-hydroxystearate	0.263714	0.117222	0.0311864	0.496241	101.356	0.153992	0.117222	-0.0785356	0.386519	101.356	0.0358223	0.117222	-0.196705	0.268349	101.356	2	2	68	1.00177	0.372583	S_LOG2_2-hydroxystearate	0.109722	0.775125	0.161038	-0.495584	0.27614	0.681343	0.227891	0.338863	0.161038	-0.613753	0.157971	1.41514	0.118169	0.744353	0.161038	-0.504031	0.267693	0.733798
Serum	S_LOG2_2-isopropylmalate	-0.555155	0.223685	-0.999591	-0.110719	89.3053	-1.41985	0.223685	-1.86428	-0.975413	89.3053	-0.0622125	0.223685	-0.506648	0.382223	89.3053	2	2	68	12.871	1.81775e-05	S_LOG2_2-isopropylmalate	0.864694	0.00599221	0.270908	-1.51382	-0.215572	3.19183	-0.492942	0.17089	0.270908	-0.15618	1.14206	-1.81959	-1.35764	1.21254e-05	0.270908	0.708514	2.00676	-5.01142
Serum	S_LOG2_2-ketogulonate	0.286125	0.120193	0.043876	0.528374	43.9016	-1.18917	0.120193	-1.43142	-0.946918	43.9016	0.314607	0.120193	0.0723574	0.556856	43.9016	2	2	68	274.488	2.73008e-33	S_LOG2_2-ketogulonate	1.47529	6.56295e-11	0.0734179	-1.65121	-1.29938	20.0944	-0.0284814	0.920495	0.0734179	-0.147435	0.204398	-0.387935	-1.50377	6.56295e-11	0.0734179	1.32786	1.67969	-20.4824
Serum	S_LOG2_2-linoleoylglycerol (18:2)	0.0870092	0.15362	-0.218304	0.392322	87.4711	-0.246285	0.15362	-0.551598	0.0590276	87.4711	0.398366	0.15362	0.0930526	0.703679	87.4711	2	2	68	6.1872	0.0033986	S_LOG2_2-linoleoylglycerol (18:2)	0.333295	0.171283	0.183293	-0.772482	0.105893	1.81837	-0.311356	0.213101	0.183293	-0.127831	0.750544	-1.69868	-0.644651	0.00223091	0.183293	0.205463	1.08384	-3.51705
Serum	S_LOG2_2-methoxyhydroquinone sulfate (1)	-0.150726	0.129523	-0.408166	0.106714	87.0414	-1.81432	0.129523	-2.07176	-1.55688	87.0414	2.39749	0.129523	2.14005	2.65493	87.0414	2	2	68	379.476	1.29114e-37	S_LOG2_2-methoxyhydroquinone sulfate (1)	1.6636	6.56301e-11	0.154004	-2.0326	-1.29459	10.8023	-2.54821	6.56295e-11	0.154004	2.17921	2.91722	-16.5464	-4.21181	6.56295e-11	0.154004	3.8428	4.58082	-27.3487
Serum	S_LOG2_2-methoxyhydroquinone sulfate (2)	-0.328573	0.0945344	-0.517037	-0.14011	71.7196	-0.110434	0.0945344	-0.298897	0.0780298	71.7196	0.462584	0.0945344	0.27412	0.651047	71.7196	2	2	68	34.5659	4.39134e-11	S_LOG2_2-methoxyhydroquinone sulfate (2)	-0.21814	0.0750938	0.0982923	-0.0173779	0.453657	-2.2193	-0.791157	1.1911e-10	0.0982923	0.555639	1.02667	-8.04902	-0.573017	5.01881e-07	0.0982923	0.3375	0.808535	-5.82973
Serum	S_LOG2_2-methylcitrate/homocitrate	0.00896207	0.0762389	-0.142807	0.160731	78.3492	0.326016	0.0762389	0.174247	0.477785	78.3492	-0.440958	0.0762389	-0.592727	-0.289189	78.3492	2	2	68	41.7901	1.45698e-12	S_LOG2_2-methylcitrate/homocitrate	-0.317054	0.00102344	0.0843121	0.115034	0.519074	-3.76048	0.44992	3.49443e-06	0.0843121	-0.65194	-0.2479	5.33636	0.766974	6.63052e-11	0.0843121	-0.968994	-0.564954	9.09684
Serum	S_LOG2_2-naphthol sulfate	0.673855	0.0920472	0.488603	0.859107	46.2718	-1.99543	0.0920472	-2.18068	-1.81018	46.2718	0.123977	0.0920472	-0.0612751	0.309229	46.2718	2	2	68	1046.74	8.38894e-52	S_LOG2_2-naphthol sulfate	2.66928	6.56295e-11	0.0616091	-2.81691	-2.52166	43.3261	0.549878	6.70084e-11	0.0616091	-0.697499	-0.402257	8.92527	-2.11941	6.56295e-11	0.0616091	1.97178	2.26703	-34.4009
Serum	S_LOG2_2-oleoylglycerol (18:1)	-0.334298	0.232767	-0.796093	0.127497	100.143	-0.645536	0.232767	-1.10733	-0.183741	100.143	0.250257	0.232767	-0.211539	0.712052	100.143	2	2	68	4.22435	0.0186518	S_LOG2_2-oleoylglycerol (18:1)	0.311238	0.582789	0.312931	-1.06105	0.438574	0.99459	-0.584555	0.155852	0.312931	-0.165257	1.33437	-1.868	-0.895793	0.0152203	0.312931	0.145981	1.6456	-2.86259
Serum	S_LOG2_2-O-methylascorbic acid	0.282232	0.0815926	0.117942	0.446522	45.4573	-0.693499	0.0815926	-0.85779	-0.529209	45.4573	0.303592	0.0815926	0.139301	0.467882	45.4573	2	2	68	230.567	5.05935e-31	S_LOG2_2-O-methylascorbic acid	0.975731	6.56295e-11	0.0530506	-1.10285	-0.848617	18.3925	-0.0213597	0.914638	0.0530506	-0.105755	0.148474	-0.402629	-0.997091	6.56295e-11	0.0530506	0.869977	1.12421	-18.7951
Serum	S_LOG2_2'-O-methylcytidine	0.101248	0.0502847	0.00126982	0.201227	85.0517	-0.165116	0.0502847	-0.265094	-0.0651372	85.0517	0.0200629	0.0502847	-0.0799157	0.120041	85.0517	2	2	68	10.7712	8.63599e-05	S_LOG2_2'-O-methylcytidine	0.266364	7.25923e-05	0.0588287	-0.407323	-0.125405	4.52779	0.0811855	0.356965	0.0588287	-0.222145	0.0597737	1.38003	-0.185179	0.00681671	0.0588287	0.0442194	0.326138	-3.14776
Serum	S_LOG2_2'-O-methyluridine	-0.0895136	0.0624523	-0.213743	0.0347157	82.3649	-0.0658351	0.0624523	-0.190064	0.0583942	82.3649	0.0141584	0.0624523	-0.110071	0.138388	82.3649	2	2	68	1.15566	0.320954	S_LOG2_2'-O-methyluridine	-0.0236785	0.941337	0.0714664	-0.147562	0.194919	-0.331323	-0.103672	0.3211	0.0714664	-0.0675683	0.274912	-1.45064	-0.0799935	0.505585	0.0714664	-0.0912468	0.251234	-1.11932
Serum	S_LOG2_2-oxindole-3-acetate	-1.50651	0.350438	-2.20213	-0.810886	95.9246	-1.71112	0.350438	-2.40675	-1.0155	95.9246	0.565833	0.350438	-0.129788	1.26145	95.9246	2	2	68	15.7185	2.44716e-06	S_LOG2_2-oxindole-3-acetate	0.204617	0.892184	0.44934	-1.28128	0.872044	0.455372	-2.07234	5.34818e-05	0.44934	0.995681	3.149	-4.61197	-2.27696	9.80985e-06	0.44934	1.2003	3.35362	-5.06734
Serum	S_LOG2_2-oxoadipate	-0.166599	0.0787245	-0.323466	-0.00973228	73.8635	0.429162	0.0787245	0.272295	0.586028	73.8635	-0.430907	0.0787245	-0.587774	-0.274041	73.8635	2	2	68	55.5669	4.98038e-15	S_LOG2_2-oxoadipate	-0.595761	2.56152e-09	0.08358	0.395495	0.796026	-7.12803	0.264308	0.006533	0.08358	-0.464574	-0.0640427	3.16234	0.860069	6.56344e-11	0.08358	-1.06033	-0.659803	10.2904
Serum	S_LOG2_2-oxoarginine*	0.106391	0.0967861	-0.0867249	0.299507	68.3424	0.129014	0.0967861	-0.0641016	0.322131	68.3424	-0.338009	0.0967861	-0.531125	-0.144892	68.3424	2	2	68	14.6961	4.96009e-06	S_LOG2_2-oxoarginine*	-0.0226233	0.970561	0.0971504	-0.210158	0.255405	-0.232869	0.4444	6.13265e-05	0.0971504	-0.677181	-0.211618	4.57435	0.467023	2.60691e-05	0.0971504	-0.699805	-0.234242	4.80722
Serum	S_LOG2_2-palmitoleoyl-GPC* (16:1)*	0.0052887	0.115358	-0.22354	0.234117	101.431	0.124855	0.115358	-0.103974	0.353683	101.431	0.286351	0.115358	0.057523	0.51518	101.431	2	2	68	1.57865	0.213719	S_LOG2_2-palmitoleoyl-GPC* (16:1)*	-0.119566	0.732792	0.158763	-0.260846	0.499978	-0.753108	-0.281063	0.187277	0.158763	-0.0993495	0.661475	-1.77032	-0.161497	0.568635	0.158763	-0.218916	0.541909	-1.01721
Serum	S_LOG2_2-palmitoyl-GPC* (16:0)*	0.243793	0.105128	0.0352638	0.452322	101.643	0.146269	0.105128	-0.0622603	0.354797	101.643	0.0554236	0.105128	-0.153105	0.263952	101.643	2	2	68	0.770679	0.466697	S_LOG2_2-palmitoyl-GPC* (16:0)*	0.0975241	0.797139	0.151757	-0.461148	0.2661	0.642633	0.188369	0.433291	0.151757	-0.551993	0.175255	1.24125	0.090845	0.821319	0.151757	-0.454469	0.272779	0.598621
Serum	S_LOG2_2R,3R-dihydroxybutyrate	-0.233198	0.0925681	-0.418289	-0.0481058	61.1568	0.323143	0.0925681	0.138051	0.508234	61.1568	0.198191	0.0925681	0.0130988	0.383282	61.1568	2	2	68	23.5548	1.68854e-08	S_LOG2_2R,3R-dihydroxybutyrate	-0.55634	2.8263e-08	0.085056	0.352538	0.760142	-6.54087	-0.431388	9.64457e-06	0.085056	0.227586	0.63519	-5.07181	0.124952	0.312104	0.085056	-0.328754	0.0788503	1.46905
Serum	S_LOG2_2S,3R-dihydroxybutyrate	0.0830261	0.0797659	-0.0762683	0.242321	65.1934	0.183467	0.0797659	0.024173	0.342762	65.1934	-0.311971	0.0797659	-0.471265	-0.152677	65.1934	2	2	68	23.0023	2.34392e-08	S_LOG2_2S,3R-dihydroxybutyrate	-0.100441	0.399783	0.0772282	-0.0846047	0.285487	-1.30058	0.394997	8.19289e-06	0.0772282	-0.580043	-0.209951	5.11468	0.495438	4.72117e-08	0.0772282	-0.680484	-0.310392	6.41525
Serum	S_LOG2_2-stearoyl-GPE (18:0)*	0.121333	0.103941	-0.0848375	0.327503	101.801	-0.0180397	0.103941	-0.22421	0.188131	101.801	0.191047	0.103941	-0.0151232	0.397218	101.801	2	2	68	1.01729	0.36701	S_LOG2_2-stearoyl-GPE (18:0)*	0.139373	0.621024	0.149272	-0.497043	0.218298	0.933681	-0.0697143	0.886934	0.149272	-0.287956	0.427385	-0.467028	-0.209087	0.346241	0.149272	-0.148583	0.566758	-1.40071
Serum	S_LOG2_3-(3-amino-3-carboxypropyl)uridine*	-0.296895	0.0784823	-0.453186	-0.140604	76.6094	-0.0497607	0.0784823	-0.206052	0.10653	76.6094	-0.339492	0.0784823	-0.495783	-0.183201	76.6094	2	2	68	6.70094	0.00220665	S_LOG2_3-(3-amino-3-carboxypropyl)uridine*	-0.247134	0.014059	0.0854643	0.0423534	0.451914	-2.89166	0.0425973	0.872305	0.0854643	-0.247378	0.162183	0.498423	0.289731	0.00330573	0.0854643	-0.494512	-0.0849507	3.39008
Serum	S_LOG2_3-(3-hydroxyphenyl)propionate	-0.117657	0.342026	-0.797889	0.562576	83.3634	-1.40948	0.342026	-2.08971	-0.729248	83.3634	0.723671	0.342026	0.0434386	1.4039	83.3634	2	2	68	14.8258	4.53117e-06	S_LOG2_3-(3-hydroxyphenyl)propionate	1.29182	0.00470495	0.394641	-2.23742	-0.346227	3.27341	-0.841328	0.0909521	0.394641	-0.10427	1.78693	-2.13188	-2.13315	2.67382e-06	0.394641	1.18755	3.07875	-5.40529
Serum	S_LOG2_3-(3-hydroxyphenyl)propionate sulfate	-0.304869	0.321456	-0.945972	0.336233	70.1295	-1.86733	0.321456	-2.50843	-1.22623	70.1295	0.657423	0.321456	0.0163204	1.29853	70.1295	2	2	68	30.0244	4.51364e-10	S_LOG2_3-(3-hydroxyphenyl)propionate sulfate	1.56246	3.20983e-05	0.328866	-2.35046	-0.774469	4.75106	-0.962292	0.012788	0.328866	0.174298	1.75029	-2.92609	-2.52476	3.18759e-10	0.328866	1.73676	3.31275	-7.67715
Serum	S_LOG2_3-(4-hydroxyphenyl)lactate (HPLA)	-0.249292	0.0811881	-0.412726	-0.0858566	45.8778	0.107492	0.0811881	-0.0559433	0.270927	45.8778	0.0713307	0.0811881	-0.0921042	0.234766	45.8778	2	2	68	26.8492	2.54452e-09	S_LOG2_3-(4-hydroxyphenyl)lactate (HPLA)	-0.356783	1.76006e-08	0.0535988	0.228355	0.485211	-6.65655	-0.320622	2.73005e-07	0.0535988	0.192194	0.44905	-5.98189	0.0361609	0.778972	0.0535988	-0.164589	0.0922669	0.674659
Serum	S_LOG2_3-(4-hydroxyphenyl)propionate	0.0997489	0.271167	-0.438853	0.638351	91.4872	-0.297255	0.271167	-0.835857	0.241347	91.4872	0.598584	0.271167	0.0599821	1.13719	91.4872	2	2	68	3.60417	0.032528	S_LOG2_3-(4-hydroxyphenyl)propionate	0.397004	0.464788	0.334384	-1.19822	0.404211	1.18727	-0.498835	0.301202	0.334384	-0.30238	1.30005	-1.4918	-0.895839	0.0247744	0.334384	0.0946237	1.69705	-2.67907
Serum	S_LOG2_3,4-dihydroxybutyrate	0.186384	0.120176	-0.0560349	0.428803	42.6325	-0.114635	0.120176	-0.357054	0.127784	42.6325	-0.0570332	0.120176	-0.299452	0.185386	42.6325	2	2	68	10.6766	9.28005e-05	S_LOG2_3,4-dihydroxybutyrate	0.30102	0.000135792	0.0691556	-0.466723	-0.135316	4.35279	0.243417	0.0022114	0.0691556	-0.409121	-0.077714	3.51985	-0.0576022	0.683993	0.0691556	-0.108101	0.223306	-0.832937
Serum	S_LOG2_3,5-dichloro-2,6-dihydroxybenzoic acid	0.195946	0.0717576	0.0525906	0.3393	63.9413	-1.52388	0.0717576	-1.66724	-1.38053	63.9413	0.376989	0.0717576	0.233634	0.520344	63.9413	2	2	68	470.34	1.50548e-40	S_LOG2_3,5-dichloro-2,6-dihydroxybenzoic acid	1.71983	6.56295e-11	0.0684122	-1.88375	-1.55591	25.1392	-0.181044	0.0269525	0.0684122	0.0171215	0.344966	-2.64636	-1.90087	6.56295e-11	0.0684122	1.73695	2.0648	-27.7856
Serum	S_LOG2_3-acetylphenol sulfate	0.154177	0.235164	-0.317948	0.626302	50.9423	-1.76652	0.235164	-2.23865	-1.2944	50.9423	0.656864	0.235164	0.184739	1.12899	50.9423	2	2	68	101.265	4.07377e-21	S_LOG2_3-acetylphenol sulfate	1.9207	6.56304e-11	0.179741	-2.35138	-1.49003	10.686	-0.502688	0.0181781	0.179741	0.072012	0.933363	-2.79674	-2.42339	6.56295e-11	0.179741	1.99271	2.85406	-13.4827
Serum	S_LOG2_3-amino-2-piperidone	0.762397	0.0950234	0.573557	0.951237	87.9671	-0.944935	0.0950234	-1.13378	-0.756095	87.9671	-0.0115752	0.0950234	-0.200415	0.177265	87.9671	2	2	68	112.799	2.52167e-22	S_LOG2_3-amino-2-piperidone	1.70733	6.56295e-11	0.113836	-1.98009	-1.43457	14.9982	0.773972	9.81521e-09	0.113836	-1.04673	-0.50121	6.799	-0.93336	9.41766e-11	0.113836	0.660598	1.20612	-8.19915
Serum	S_LOG2_3-bromo-5-chloro-2,6-dihydroxybenzoic acid*	0.144689	0.112804	-0.0792375	0.368616	95.5746	-0.554038	0.112804	-0.777965	-0.330111	95.5746	0.83393	0.112804	0.610003	1.05786	95.5746	2	2	68	46.3466	2.00165e-13	S_LOG2_3-bromo-5-chloro-2,6-dihydroxybenzoic acid*	0.698727	2.25044e-05	0.144165	-1.04416	-0.353295	4.84673	-0.689241	2.87401e-05	0.144165	0.343809	1.03467	-4.78093	-1.38797	6.57046e-11	0.144165	1.04254	1.7334	-9.62766
Serum	S_LOG2_3-dehydrocholate	-1.71762	0.254731	-2.22306	-1.21219	99.1022	-2.037	0.254731	-2.54244	-1.53156	99.1022	-0.83399	0.254731	-1.33943	-0.328554	99.1022	2	2	68	6.80793	0.00201821	S_LOG2_3-dehydrocholate	0.319377	0.61356	0.337764	-1.12869	0.489938	0.945562	-0.883633	0.0291156	0.337764	0.0743182	1.69295	-2.61612	-1.20301	0.00193858	0.337764	0.393695	2.01232	-3.56169
Serum	S_LOG2_3-formylindole	-0.0557951	0.0756833	-0.206492	0.0949017	77.2521	0.0349331	0.0756833	-0.115764	0.18563	77.2521	0.119481	0.0756833	-0.0312156	0.270178	77.2521	2	2	68	2.23653	0.11463	S_LOG2_3-formylindole	-0.0907282	0.520723	0.0828917	-0.107888	0.289344	-1.09454	-0.175276	0.0944065	0.0828917	-0.0233399	0.373892	-2.11452	-0.0845481	0.566907	0.0828917	-0.114068	0.283164	-1.01998
Serum	S_LOG2_3-hydroxy-2-ethylpropionate	-0.0362938	0.0640722	-0.163408	0.0908208	100.18	0.227708	0.0640722	0.100594	0.354823	100.18	-0.177419	0.0640722	-0.304534	-0.0503046	100.18	2	2	68	11.3868	5.42866e-05	S_LOG2_3-hydroxy-2-ethylpropionate	-0.264002	0.00869953	0.0861857	0.0574929	0.470511	-3.06318	0.141125	0.237076	0.0861857	-0.347635	0.0653837	1.63746	0.405127	3.86563e-05	0.0861857	-0.611637	-0.198618	4.70063
Serum	S_LOG2_3-hydroxy-3-methylglutarate	0.171032	0.102973	-0.0341682	0.376232	73.5427	0.0668998	0.102973	-0.1383	0.2721	73.5427	0.0953485	0.102973	-0.109851	0.300549	73.5427	2	2	68	0.487719	0.616157	S_LOG2_3-hydroxy-3-methylglutarate	0.104132	0.607366	0.108991	-0.365284	0.15702	0.955422	0.0756832	0.767558	0.108991	-0.336835	0.185468	0.694402	-0.0284487	0.963159	0.108991	-0.232703	0.2896	-0.26102
Serum	S_LOG2_3-hydroxy-3-phenylpropionate	0.521863	0.204019	0.113933	0.929792	61.2394	-0.432477	0.204019	-0.840407	-0.0245477	61.2394	-0.151815	0.204019	-0.559745	0.256114	61.2394	2	2	68	13.6593	1.03102e-05	S_LOG2_3-hydroxy-3-phenylpropionate	0.95434	9.17434e-06	0.187679	-1.40404	-0.504644	5.08496	0.673678	0.00177498	0.187679	-1.12337	-0.223982	3.58953	-0.280662	0.299483	0.187679	-0.169034	0.730358	-1.49544
Serum	S_LOG2_3-hydroxyadipate	0.327904	0.122231	0.0836843	0.572123	63.5175	-0.066099	0.122231	-0.310319	0.178121	63.5175	-0.493532	0.122231	-0.737751	-0.249312	63.5175	2	2	68	25.1264	6.75654e-09	S_LOG2_3-hydroxyadipate	0.394003	0.00321402	0.115908	-0.671729	-0.116276	3.39927	0.821436	3.02557e-09	0.115908	-1.09916	-0.543709	7.08696	0.427433	0.00129632	0.115908	-0.70516	-0.149706	3.68769
Serum	S_LOG2_3-hydroxybutyrate (BHBA)	0.561798	0.144719	0.273296	0.8503	71.8387	-0.11369	0.144719	-0.402192	0.174812	71.8387	-0.272734	0.144719	-0.561236	0.0157681	71.8387	2	2	68	17.3019	8.4283e-07	S_LOG2_3-hydroxybutyrate (BHBA)	0.675488	8.50587e-05	0.15065	-1.03646	-0.314516	4.48382	0.834532	1.58218e-06	0.15065	-1.1955	-0.473561	5.53954	0.159044	0.544668	0.15065	-0.520016	0.201927	1.05572
Serum	S_LOG2_3-hydroxycinnamate sulfate	-0.397871	0.239344	-0.874772	0.07903	74.0237	-1.3957	0.239344	-1.8726	-0.918798	74.0237	0.516027	0.239344	0.0391264	0.992928	74.0237	2	2	68	28.2325	1.18493e-09	S_LOG2_3-hydroxycinnamate sulfate	0.997828	0.000602149	0.254493	-1.60762	-0.388039	3.92085	-0.913898	0.00176637	0.254493	0.30411	1.52369	-3.59106	-1.91173	5.70279e-10	0.254493	1.30194	2.52151	-7.51191
Serum	S_LOG2_3-hydroxydecanoate	0.173807	0.0950641	-0.0154744	0.363089	77.3946	-0.207121	0.0950641	-0.396403	-0.0178396	77.3946	-0.162577	0.0950641	-0.351859	0.0267043	77.3946	2	2	68	7.98189	0.000769444	S_LOG2_3-hydroxydecanoate	0.380928	0.00144492	0.10425	-0.630722	-0.131134	3.65397	0.336384	0.00540659	0.10425	-0.586178	-0.0865905	3.2267	-0.044544	0.904416	0.10425	-0.20525	0.294338	-0.427279
Serum	S_LOG2_3-hydroxydecanoylcarnitine	0.225614	0.223572	-0.21811	0.669338	97.0716	-1.14172	0.223572	-1.58545	-0.697998	97.0716	-0.398631	0.223572	-0.842354	0.045093	97.0716	2	2	68	11.1512	6.4792e-05	S_LOG2_3-hydroxydecanoylcarnitine	1.36734	3.64487e-05	0.289898	-2.06196	-0.672713	4.71661	0.624245	0.0868273	0.289898	-1.31887	0.0703779	2.15333	-0.743091	0.0332655	0.289898	0.0484681	1.43771	-2.56328
Serum	S_LOG2_3-hydroxydodecanedioate*	-0.260714	0.115281	-0.490203	-0.031224	78.3857	-0.462481	0.115281	-0.691971	-0.232992	78.3857	0.693362	0.115281	0.463873	0.922852	78.3857	2	2	68	46.872	1.6038e-13	S_LOG2_3-hydroxydodecanedioate*	0.201768	0.260266	0.12753	-0.50734	0.103805	1.58213	-0.954076	6.39221e-10	0.12753	0.648503	1.25965	-7.48122	-1.15584	6.6406e-11	0.12753	0.850271	1.46142	-9.06334
Serum	S_LOG2_3-hydroxyhexanoate	0.441797	0.0950291	0.252746	0.630847	81.7979	-0.198318	0.0950291	-0.387369	-0.00926815	81.7979	-0.0230272	0.0950291	-0.212077	0.166023	81.7979	2	2	68	18.6819	3.41811e-07	S_LOG2_3-hydroxyhexanoate	0.640115	3.58037e-07	0.108232	-0.89945	-0.38078	5.91426	0.464824	0.000166718	0.108232	-0.724159	-0.205489	4.29468	-0.175291	0.24441	0.108232	-0.0840441	0.434626	-1.61958
Serum	S_LOG2_3-hydroxyindolin-2-one sulfate	-0.503468	0.152342	-0.807372	-0.199564	69.1349	-0.30822	0.152342	-0.612124	-0.00431624	69.1349	-0.71708	0.152342	-1.02098	-0.413175	69.1349	2	2	68	3.51619	0.0352247	S_LOG2_3-hydroxyindolin-2-one sulfate	-0.195247	0.419194	0.15423	-0.174302	0.564797	-1.26595	0.213612	0.35436	0.15423	-0.583161	0.155938	1.38502	0.408859	0.0266358	0.15423	-0.778409	-0.0393097	2.65097
Serum	S_LOG2_3-hydroxyisobutyrate	0.116659	0.0737521	-0.030021	0.263338	83.3948	0.22439	0.0737521	0.0777099	0.371069	83.3948	-0.263569	0.0737521	-0.410249	-0.11689	83.3948	2	2	68	18.1396	4.85941e-07	S_LOG2_3-hydroxyisobutyrate	-0.107731	0.419368	0.0851197	-0.0962238	0.311686	-1.26564	0.380228	9.03634e-05	0.0851197	-0.584183	-0.176273	4.46698	0.487959	7.38472e-07	0.0851197	-0.691914	-0.284004	5.73262
Serum	S_LOG2_3-hydroxylaurate	0.0620323	0.143801	-0.224373	0.348437	75.9801	-0.143291	0.143801	-0.429696	0.143114	75.9801	-0.202079	0.143801	-0.488484	0.0843259	75.9801	2	2	68	1.58623	0.212175	S_LOG2_3-hydroxylaurate	0.205323	0.389813	0.155704	-0.578404	0.167758	1.31868	0.264111	0.214022	0.155704	-0.637193	0.10897	1.69624	0.0587885	0.92452	0.155704	-0.43187	0.314293	0.377566
Serum	S_LOG2_3-hydroxymyristate	-0.107139	0.213437	-0.530727	0.316449	97.4652	-0.674287	0.213437	-1.09787	-0.250699	97.4652	-0.836533	0.213437	-1.26012	-0.412946	97.4652	2	2	68	3.79894	0.0272882	S_LOG2_3-hydroxymyristate	0.567147	0.110235	0.277874	-1.23296	0.0986656	2.04102	0.729394	0.0284721	0.277874	-1.39521	-0.0635813	2.62491	0.162247	0.82919	0.277874	-0.82806	0.503566	0.583886
Serum	S_LOG2_3-hydroxyoctanoate	0.241581	0.122309	-0.00170081	0.484863	82.6861	-0.49515	0.122309	-0.738431	-0.251868	82.6861	-0.302923	0.122309	-0.546204	-0.0596409	82.6861	2	2	68	14.8301	4.51754e-06	S_LOG2_3-hydroxyoctanoate	0.736731	4.88284e-06	0.140337	-1.07299	-0.400471	5.24974	0.544504	0.000690138	0.140337	-0.880763	-0.208244	3.87999	-0.192227	0.36236	0.140337	-0.144032	0.528486	-1.36976
Serum	S_LOG2_3-hydroxyoctanoylcarnitine (1)	0.268994	0.0765617	0.116879	0.421109	89.4951	0.108827	0.0765617	-0.0432879	0.260942	89.4951	-0.365017	0.0765617	-0.517131	-0.212902	89.4951	2	2	68	25.2048	6.4588e-09	S_LOG2_3-hydroxyoctanoylcarnitine (1)	0.160167	0.203463	0.0928692	-0.38269	0.0623563	1.72465	0.634011	8.75392e-09	0.0928692	-0.856534	-0.411487	6.82692	0.473843	8.58961e-06	0.0928692	-0.696367	-0.25132	5.10227
Serum	S_LOG2_3-hydroxyoctanoylcarnitine (2)	-0.338442	0.136977	-0.610221	-0.0666633	99.3995	-0.498248	0.136977	-0.770026	-0.226469	99.3995	-0.553901	0.136977	-0.825679	-0.282122	99.3995	2	2	68	0.752829	0.474917	S_LOG2_3-hydroxyoctanoylcarnitine (2)	0.159806	0.656811	0.182301	-0.596615	0.277004	0.876605	0.215459	0.467977	0.182301	-0.652268	0.221351	1.18189	0.0556529	0.949963	0.182301	-0.492463	0.381157	0.305281
Serum	S_LOG2_3-hydroxyoleoylcarnitine	0.262692	0.098586	0.0666268	0.458758	83.5186	-0.253545	0.098586	-0.44961	-0.0574791	83.5186	-0.0490335	0.098586	-0.245099	0.147032	83.5186	2	2	68	10.4194	0.000112935	S_LOG2_3-hydroxyoleoylcarnitine	0.516237	7.13727e-05	0.113897	-0.789146	-0.243328	4.53248	0.311726	0.0213043	0.113897	-0.584635	-0.0388171	2.7369	-0.204511	0.17874	0.113897	-0.0683976	0.47742	-1.79557
Serum	S_LOG2_3-hydroxypalmitoylcarnitine	0.187138	0.0886082	0.0111913	0.363085	93.4548	-0.42308	0.0886082	-0.599027	-0.247133	93.4548	-0.27754	0.0886082	-0.453487	-0.101593	93.4548	2	2	68	16.4563	1.48301e-06	S_LOG2_3-hydroxypalmitoylcarnitine	0.610219	1.9058e-06	0.111109	-0.876447	-0.34399	5.49206	0.464678	0.000247018	0.111109	-0.730907	-0.19845	4.18217	-0.14554	0.394641	0.111109	-0.120688	0.411769	-1.30988
Serum	S_LOG2_3-hydroxypyridine sulfate	-0.000839496	0.155226	-0.310187	0.308508	73.2455	-1.88152	0.155226	-2.19086	-1.57217	73.2455	1.27994	0.155226	0.970595	1.58929	73.2455	2	2	68	188.429	1.84413e-28	S_LOG2_3-hydroxypyridine sulfate	1.88068	6.56295e-11	0.163829	-2.27323	-1.48813	11.4795	-1.28078	2.06251e-10	0.163829	0.888233	1.67333	-7.81782	-3.16146	6.56295e-11	0.163829	2.76891	3.55401	-19.2974
Serum	S_LOG2_3-hydroxysebacate	-0.051189	0.0991511	-0.248394	0.146016	83.0684	-0.419234	0.0991511	-0.616439	-0.222029	83.0684	0.217383	0.0991511	0.0201782	0.414588	83.0684	2	2	68	15.6849	2.50419e-06	S_LOG2_3-hydroxysebacate	0.368045	0.00543524	0.114126	-0.6415	-0.0945891	3.22491	-0.268572	0.0552994	0.114126	-0.00488342	0.542028	-2.3533	-0.636617	1.35916e-06	0.114126	0.363161	0.910073	-5.57821
Serum	S_LOG2_3-hydroxystearate	-0.448223	0.216313	-0.87763	-0.0188163	95.4809	-0.344994	0.216313	-0.774401	0.0844126	95.4809	-0.938466	0.216313	-1.36787	-0.509059	95.4809	2	2	68	2.63552	0.0789957	S_LOG2_3-hydroxystearate	-0.103229	0.925984	0.276209	-0.558595	0.765052	-0.373734	0.490243	0.185709	0.276209	-1.15207	0.17158	1.7749	0.593472	0.0877169	0.276209	-1.2553	0.0683515	2.14863
Serum	S_LOG2_3-indoleglyoxylic acid	-0.262147	0.163757	-0.591	0.0667053	50.3888	-0.193821	0.163757	-0.522674	0.135031	50.3888	0.303561	0.163757	-0.0252914	0.632414	50.3888	2	2	68	12.5034	2.37571e-05	S_LOG2_3-indoleglyoxylic acid	-0.0683259	0.845157	0.123496	-0.227583	0.364235	-0.553262	-0.565708	5.99136e-05	0.123496	0.269799	0.861617	-4.58077	-0.497382	0.000420193	0.123496	0.201473	0.793292	-4.0275
Serum	S_LOG2_3-indoxyl sulfate	-0.125095	0.104934	-0.335212	0.0850223	57.1138	-0.171781	0.104934	-0.381898	0.0383362	57.1138	0.13398	0.104934	-0.0761371	0.344097	57.1138	2	2	68	6.60348	0.00239405	S_LOG2_3-indoxyl sulfate	0.0466861	0.864296	0.0906495	-0.263891	0.170519	0.515018	-0.259075	0.0154122	0.0906495	0.0418699	0.476279	-2.85798	-0.305761	0.00348286	0.0906495	0.088556	0.522965	-3.373
Serum	S_LOG2_3-methoxycatechol sulfate (2)	-2.19554	0.152431	-2.49805	-1.89302	97.5222	-2.60677	0.152431	-2.90928	-2.30426	97.5222	0.7024	0.152431	0.399886	1.00491	97.5222	2	2	68	165.001	8.11339e-27	S_LOG2_3-methoxycatechol sulfate (2)	0.411234	0.103541	0.198569	-0.887024	0.064555	2.07099	-2.89794	6.56295e-11	0.198569	2.42215	3.37372	-14.5941	-3.30917	6.56295e-11	0.198569	2.83338	3.78496	-16.6651
Serum	S_LOG2_3-methoxytyrosine	-0.0146184	0.084368	-0.184301	0.155064	47.4681	-0.352694	0.084368	-0.522376	-0.183011	47.4681	0.558996	0.084368	0.389313	0.728678	47.4681	2	2	68	123.263	2.42663e-23	S_LOG2_3-methoxytyrosine	0.338075	6.66037e-07	0.0587076	-0.478744	-0.197406	5.75863	-0.573614	6.56712e-11	0.0587076	0.432945	0.714283	-9.7707	-0.911689	6.56295e-11	0.0587076	0.77102	1.05236	-15.5293
Serum	S_LOG2_3-methyl-2-oxobutyrate	0.124915	0.0548081	0.0160299	0.2338	90.0652	-0.00437126	0.0548081	-0.113256	0.104514	90.0652	-0.167279	0.0548081	-0.276164	-0.0583943	90.0652	2	2	68	9.61063	0.000210932	S_LOG2_3-methyl-2-oxobutyrate	0.129286	0.136559	0.0667938	-0.28933	0.0307583	1.9356	0.292194	0.000125696	0.0667938	-0.452238	-0.13215	4.37456	0.162908	0.045132	0.0667938	-0.322952	-0.00286357	2.43897
Serum	S_LOG2_3-methyl-2-oxovalerate	0.114843	0.0688488	-0.0221042	0.251789	82.6213	0.0285818	0.0688488	-0.108365	0.165529	82.6213	-0.134652	0.0688488	-0.271599	0.00229463	82.6213	2	2	68	5.1512	0.00825944	S_LOG2_3-methyl-2-oxovalerate	0.0862607	0.521949	0.0789541	-0.275442	0.102921	1.09254	0.249495	0.00657779	0.0789541	-0.438676	-0.0603133	3.16	0.163234	0.104314	0.0789541	-0.352415	0.0259474	2.06745
Serum	S_LOG2_3-methyl catechol sulfate (1)	-0.759524	0.120836	-0.999509	-0.519538	92.1433	-1.25827	0.120836	-1.49825	-1.01828	92.1433	-0.423553	0.120836	-0.663538	-0.183567	92.1433	2	2	68	15.7153	2.4526e-06	S_LOG2_3-methyl catechol sulfate (1)	0.498746	0.00398383	0.14983	-0.857752	-0.139739	3.32875	-0.335971	0.0713177	0.14983	-0.0230353	0.694977	-2.24235	-0.834717	1.39773e-06	0.14983	0.47571	1.19372	-5.5711
Serum	S_LOG2_3-methylbutanol sulfate	-0.395135	0.152975	-0.704201	-0.0860689	40.453	-0.416791	0.152975	-0.725856	-0.107725	40.453	0.0940017	0.152975	-0.215064	0.403068	40.453	2	2	68	27.8983	1.42298e-09	S_LOG2_3-methylbutanol sulfate	0.0216557	0.957729	0.077341	-0.206972	0.163661	0.280003	-0.489136	6.83498e-08	0.077341	0.30382	0.674453	-6.32442	-0.510792	2.17903e-08	0.077341	0.325476	0.696108	-6.60442
Serum	S_LOG2_3-methylglutaconate	0.507752	0.0724601	0.362546	0.652957	55.1288	-0.0725944	0.0724601	-0.2178	0.0726113	55.1288	-0.205355	0.0724601	-0.35056	-0.0601489	55.1288	2	2	68	78.7151	2.00861e-18	S_LOG2_3-methylglutaconate	0.580346	6.57134e-11	0.0604509	-0.725192	-0.4355	9.60029	0.713106	6.56295e-11	0.0604509	-0.857952	-0.56826	11.7965	0.13276	0.0790478	0.0604509	-0.277606	0.0120858	2.19617
Serum	S_LOG2_3-methylglutarate/2-methylglutarate	-0.404001	0.140611	-0.686524	-0.121478	49.3101	-0.244627	0.140611	-0.52715	0.0378961	49.3101	-0.303751	0.140611	-0.586274	-0.0212283	49.3101	2	2	68	1.22017	0.301561	S_LOG2_3-methylglutarate/2-methylglutarate	-0.159374	0.276587	0.103148	-0.0877778	0.406526	-1.5451	-0.10025	0.597017	0.103148	-0.146902	0.347402	-0.971904	0.0591244	0.834823	0.103148	-0.306276	0.188028	0.5732
Serum	S_LOG2_3-methylhistidine	-0.575686	0.0731798	-0.722087	-0.429285	59.6194	0.336453	0.0731798	0.190052	0.482854	59.6194	0.0871325	0.0731798	-0.0592681	0.233533	59.6194	2	2	68	102.769	2.79688e-21	S_LOG2_3-methylhistidine	-0.912139	6.56295e-11	0.0657661	0.754557	1.06972	-13.8694	-0.662819	6.56413e-11	0.0657661	0.505237	0.8204	-10.0784	0.24932	0.000926047	0.0657661	-0.406902	-0.0917386	3.79102
Serum	S_LOG2_3-phenylpropionate (hydrocinnamate)	0.467737	0.260579	-0.0516292	0.987103	72.7168	-0.158422	0.260579	-0.677788	0.360944	72.7168	-0.292885	0.260579	-0.812252	0.226481	72.7168	2	2	68	4.40216	0.0159291	S_LOG2_3-phenylpropionate (hydrocinnamate)	0.626159	0.0642395	0.273614	-1.28177	0.0294468	2.28847	0.760622	0.0190129	0.273614	-1.41623	-0.105016	2.77991	0.134463	0.875623	0.273614	-0.790069	0.521143	0.491433
Serum	S_LOG2_3-ureidoisobutyrate	0.0982496	0.117773	-0.138815	0.335315	45.9969	0.302044	0.117773	0.0649785	0.539109	45.9969	-0.338251	0.117773	-0.575316	-0.101186	45.9969	2	2	68	35.1049	3.36493e-11	S_LOG2_3-ureidoisobutyrate	-0.203794	0.0295656	0.0780795	0.0167082	0.39088	-2.61008	0.4365	1.2952e-06	0.0780795	-0.623586	-0.249415	5.59046	0.640294	9.40108e-11	0.0780795	-0.82738	-0.453209	8.20055
Serum	S_LOG2_3-ureidopropionate	-0.0722561	0.0718104	-0.216054	0.0715416	57.0047	0.277528	0.0718104	0.133731	0.421326	57.0047	-0.120067	0.0718104	-0.263865	0.0237302	57.0047	2	2	68	24.5778	9.2762e-09	S_LOG2_3-ureidopropionate	-0.349784	1.02908e-06	0.0619219	0.201414	0.498155	-5.6488	0.0478114	0.721304	0.0619219	-0.196182	0.100559	0.772123	0.397596	4.61334e-08	0.0619219	-0.545967	-0.249225	6.42092
Serum	S_LOG2_4-acetamidobutanoate	0.171903	0.0816222	0.00982205	0.333983	93.2127	-0.247809	0.0816222	-0.40989	-0.0857285	93.2127	0.128618	0.0816222	-0.0334625	0.290699	93.2127	2	2	68	10.2167	0.000131928	S_LOG2_4-acetamidobutanoate	0.419712	0.000317613	0.102135	-0.664437	-0.174987	4.10938	0.0432845	0.905889	0.102135	-0.288009	0.20144	0.423797	-0.376427	0.00130514	0.102135	0.131702	0.621152	-3.68559
Serum	S_LOG2_4-acetylcatechol sulfate (1)	-0.505335	0.232355	-0.966872	-0.043797	91.1	-1.22701	0.232355	-1.68854	-0.765469	91.1	0.813212	0.232355	0.351674	1.27475	91.1	2	2	68	26.2436	3.5752e-09	S_LOG2_4-acetylcatechol sulfate (1)	0.721672	0.0364202	0.2856	-1.406	-0.0373484	2.52687	-1.31855	5.25555e-05	0.2856	0.634222	2.00287	-4.61676	-2.04022	2.40491e-09	0.2856	1.35589	2.72454	-7.14363
Serum	S_LOG2_4-acetylphenyl sulfate	-0.139913	0.165215	-0.469929	0.190104	64.3949	-1.17083	0.165215	-1.50085	-0.840815	64.3949	1.21203	0.165215	0.882017	1.54205	64.3949	2	2	68	113.825	1.98984e-22	S_LOG2_4-acetylphenyl sulfate	1.03092	3.23245e-08	0.158407	-1.41048	-0.65136	6.50803	-1.35195	7.26565e-11	0.158407	0.972388	1.7315	-8.53463	-2.38286	6.56295e-11	0.158407	2.00331	2.76242	-15.0427
Serum	S_LOG2_4-allylcatechol sulfate	0.162705	0.246778	-0.330144	0.655553	65.0057	-1.74234	0.246778	-2.23518	-1.24949	65.0057	0.433758	0.246778	-0.0590903	0.926606	65.0057	2	2	68	49.4949	5.41812e-14	S_LOG2_4-allylcatechol sulfate	1.90504	1.33676e-10	0.238386	-2.47624	-1.33385	7.99143	-0.271053	0.494836	0.238386	-0.300141	0.842248	-1.13704	-2.17609	6.6222e-11	0.238386	1.6049	2.74729	-9.12847
Serum	S_LOG2_4-allylphenol sulfate	0.788776	0.140444	0.508809	1.06874	72.043	-1.51465	0.140444	-1.79462	-1.23469	72.043	0.0273562	0.140444	-0.252611	0.307323	72.043	2	2	68	128.344	8.23018e-24	S_LOG2_4-allylphenol sulfate	2.30343	6.56295e-11	0.146497	-2.65445	-1.95241	15.7234	0.76142	5.96827e-06	0.146497	-1.11244	-0.4104	5.19752	-1.54201	6.56314e-11	0.146497	1.19099	1.89303	-10.5259
Serum	S_LOG2_4-aminophenol sulfate (2)	0.318436	0.119023	0.0818464	0.555025	86.52	-0.854587	0.119023	-1.09118	-0.617998	86.52	0.0389483	0.119023	-0.197641	0.275538	86.52	2	2	68	37.809	9.12429e-12	S_LOG2_4-aminophenol sulfate (2)	1.17302	8.25691e-11	0.140921	-1.51068	-0.835364	8.324	0.279487	0.124098	0.140921	-0.617146	0.0581714	1.9833	-0.893536	6.39668e-08	0.140921	0.555877	1.23119	-6.3407
Serum	S_LOG2_4-ethylcatechol sulfate	-1.19259	0.219805	-1.62956	-0.755621	85.8552	-2.16267	0.219805	-2.59964	-1.7257	85.8552	0.682011	0.219805	0.245041	1.11898	85.8552	2	2	68	62.4254	4.05292e-16	S_LOG2_4-ethylcatechol sulfate	0.97008	0.00106678	0.258842	-1.59029	-0.34987	3.74777	-1.8746	1.61804e-09	0.258842	1.25439	2.49481	-7.24225	-2.84468	6.56297e-11	0.258842	2.22447	3.46489	-10.99
Serum	S_LOG2_4-ethylphenyl sulfate	-0.0360421	0.112653	-0.262196	0.190111	51.0598	-2.08563	0.112653	-2.31179	-1.85948	51.0598	1.25329	0.112653	1.02713	1.47944	51.0598	2	2	68	760.631	2.91506e-47	S_LOG2_4-ethylphenyl sulfate	2.04959	6.56295e-11	0.0863425	-2.25648	-1.84271	23.7379	-1.28933	6.56295e-11	0.0863425	1.08245	1.49621	-14.9327	-3.33892	6.56295e-11	0.0863425	3.13204	3.54581	-38.6707
Serum	S_LOG2_4-guanidinobutanoate	0.156693	0.0872956	-0.0169818	0.330368	81.4994	0.00989017	0.0872956	-0.163785	0.183565	81.4994	-0.160475	0.0872956	-0.33415	0.0131995	81.4994	2	2	68	5.12309	0.00846359	S_LOG2_4-guanidinobutanoate	0.146803	0.306723	0.0991762	-0.384438	0.0908328	1.48022	0.317168	0.00588404	0.0991762	-0.554804	-0.0795326	3.19803	0.170365	0.205973	0.0991762	-0.408001	0.0672702	1.7178
Serum	S_LOG2_4-hydroxybenzoate	-0.281313	0.152709	-0.584328	0.0217022	98.8045	-0.240697	0.152709	-0.543712	0.0623176	98.8045	0.0636676	0.152709	-0.239347	0.366683	98.8045	2	2	68	1.74653	0.182108	S_LOG2_4-hydroxybenzoate	-0.0406153	0.977916	0.201765	-0.442832	0.524063	-0.201301	-0.34498	0.20893	0.201765	-0.138467	0.828428	-1.70981	-0.304365	0.293344	0.201765	-0.179082	0.787812	-1.50851
[truncated: 643 more rows]

[truncated: 19 more sheets: Formatted, amino acids, kynurenine, 2HYD suppl, 3HYD, DIOT, MDAG suppl, carnitine, GPC, GPE, SPHING suppl, endocannabinoids, bile acids, HOME suppl, GPI suppl, GPS suppl, GPA suppl, TCA suppl, methylation suppl]
